# Supplementary material for: CD1d expression demarcates CDX4+ hemogenic mesoderm with definitive hematopoietic potential
Source: Stem Cell Res. 2022 Jul;62:102808. doi: 10.1016/j.scr.2022.102808 (PMC9193610; doi:10.1016/j.scr.2022.102808)
Supplement: Supplementary data 1 [file mmc1.xlsx]

## Sheet: Table of Contents
cluster	Seurat Cluster ID
identity	Prospective cell identity
gene	gene symbol
avg_log2FC	average log2 fold change between cluster and remaining dataset (cluster x vs all)
p_val	unadjusted p-value of differential expression using wilcox sum rank
p_val_adj	p-value using Bonferroni correction with all features in the dataset
pct.1	percentage of cells expressing the gene in indicated cluster
pct.2	percentage of cells expressing the gene in the remaining dataset
Supplementary Table 1	Global differential gene expression performed for each cluster individually against the remaining cells in the dataset (Cluster vs all) in order to classify cluster identity. Genes must be expressed in at least 25% of the cells in the cluster and have a positive log fold change of greater than .25 and p value less than 0.01.

## Sheet: Supplementary Table 1 
cluster	identity	gene	avg_log2FC	p_val	p_val_adj	pct.1	pct.2
1	Pluripotent Stem Cell	SAT1	-0.315988	0.00406408	1	0.38	0.414
1	Pluripotent Stem Cell	SLC2A3	-0.630242	0.00043777	1	0.901	0.853
1	Pluripotent Stem Cell	CENPE	-0.275659	0.00038149	1	0.666	0.681
1	Pluripotent Stem Cell	NPC2	-0.260574	0.000239919	1	0.931	0.927
1	Pluripotent Stem Cell	BEX1	-0.367517	4.41822e-05	0.886029	0.494	0.522
1	Pluripotent Stem Cell	IGFBP6	-0.635414	1.89941e-05	0.380907	0.229	0.288
1	Pluripotent Stem Cell	WFDC2	-0.464359	1.26733e-05	0.254151	0.354	0.405
1	Pluripotent Stem Cell	LRP1	-0.278338	2.40433e-06	0.0482164	0.328	0.403
1	Pluripotent Stem Cell	ADD3	-0.329097	1.26017e-06	0.0252714	0.381	0.449
1	Pluripotent Stem Cell	CTSV	-0.531051	1.64421e-07	0.00329729	0.655	0.678
1	Pluripotent Stem Cell	ATP1B1	-0.326796	1.201e-07	0.00240849	0.319	0.401
1	Pluripotent Stem Cell	PHLDA1	-0.251272	7.54473e-08	0.00151302	0.239	0.34
1	Pluripotent Stem Cell	MT1X	-0.263688	3.78775e-08	0.000759594	0.286	0.384
1	Pluripotent Stem Cell	SPATS2L	-0.259741	2.23566e-08	0.00044834	0.414	0.51
1	Pluripotent Stem Cell	S100A16	-0.411712	1.67499e-08	0.000335903	0.163	0.255
1	Pluripotent Stem Cell	PTN	-0.855154	1.26034e-08	0.000252748	0.298	0.388
1	Pluripotent Stem Cell	ATP1A1	-0.285089	3.71774e-09	7.45556e-05	0.82	0.862
1	Pluripotent Stem Cell	NENF	-0.362815	2.85358e-09	5.72258e-05	0.279	0.388
1	Pluripotent Stem Cell	TUBB6	-0.299551	9.52144e-10	1.90943e-05	0.317	0.421
1	Pluripotent Stem Cell	GRINA	-0.266768	8.38557e-10	1.68164e-05	0.39	0.49
1	Pluripotent Stem Cell	FTH1	-0.334855	8.33621e-10	1.67174e-05	1	1
1	Pluripotent Stem Cell	SOX4	-0.358849	7.45146e-10	1.49432e-05	0.887	0.9
1	Pluripotent Stem Cell	APOA1	-2.05877	7.36913e-10	1.4778e-05	0.714	0.751
1	Pluripotent Stem Cell	PTGR1	-0.459921	3.9555e-10	7.93235e-06	0.281	0.39
1	Pluripotent Stem Cell	TSPAN3	-0.276856	3.87454e-10	7.77e-06	0.506	0.599
1	Pluripotent Stem Cell	NUCB2	-0.262094	3.83987e-10	7.70047e-06	0.277	0.391
1	Pluripotent Stem Cell	TNPO1	-0.255647	3.43257e-10	6.88368e-06	0.672	0.735
1	Pluripotent Stem Cell	PLA2G2A	-1.02865	3.22557e-10	6.46856e-06	0.213	0.315
1	Pluripotent Stem Cell	APP	-0.252924	2.70996e-10	5.43455e-06	0.761	0.817
1	Pluripotent Stem Cell	CAPNS1	-0.255126	2.07878e-10	4.16879e-06	0.506	0.602
1	Pluripotent Stem Cell	KLF6	-0.28896	1.80492e-10	3.61958e-06	0.302	0.421
1	Pluripotent Stem Cell	NDUFA6	-0.383489	1.58912e-10	3.18683e-06	0.983	0.97
1	Pluripotent Stem Cell	EFNB2	-0.251139	1.55404e-10	3.11647e-06	0.153	0.267
1	Pluripotent Stem Cell	TMEM54	-0.288142	1.52634e-10	3.06092e-06	0.215	0.33
1	Pluripotent Stem Cell	PLD3	-0.359888	1.02587e-10	2.05727e-06	0.601	0.681
1	Pluripotent Stem Cell	PTK7	-0.275967	9.36932e-11	1.87892e-06	0.478	0.597
1	Pluripotent Stem Cell	SDCBP	-0.265376	7.75165e-11	1.55452e-06	0.433	0.541
1	Pluripotent Stem Cell	COL18A1	-0.429667	7.2626e-11	1.45644e-06	0.402	0.508
1	Pluripotent Stem Cell	ITGB5	-0.280838	6.72784e-11	1.3492e-06	0.411	0.522
1	Pluripotent Stem Cell	KHDRBS3	-0.285684	5.93511e-11	1.19023e-06	0.215	0.335
1	Pluripotent Stem Cell	PTP4A1	-0.257553	5.4837e-11	1.0997e-06	0.503	0.615
1	Pluripotent Stem Cell	CRHBP	-0.922741	5.40763e-11	1.08445e-06	0.14	0.251
1	Pluripotent Stem Cell	CMTM6	-0.272822	3.97826e-11	7.97801e-07	0.482	0.586
1	Pluripotent Stem Cell	SDC4	-0.272234	3.78149e-11	7.5834e-07	0.248	0.372
1	Pluripotent Stem Cell	MYL9	-0.311433	3.45214e-11	6.92292e-07	0.272	0.394
1	Pluripotent Stem Cell	FADS1	-0.271892	2.932e-11	5.87984e-07	0.716	0.775
1	Pluripotent Stem Cell	ECH1	0.254633	2.87775e-11	5.77103e-07	0.641	0.542
1	Pluripotent Stem Cell	RTL8C	-0.306249	1.84787e-11	3.70572e-07	0.354	0.469
1	Pluripotent Stem Cell	CAST	-0.2868	1.77144e-11	3.55244e-07	0.201	0.322
1	Pluripotent Stem Cell	CAMK2D	-0.275896	1.56383e-11	3.13611e-07	0.166	0.289
1	Pluripotent Stem Cell	IKBIP	-0.251408	1.52821e-11	3.06467e-07	0.217	0.345
1	Pluripotent Stem Cell	TRPM7	-0.272178	1.4935e-11	2.99506e-07	0.267	0.397
1	Pluripotent Stem Cell	IFRD1	-0.296894	1.45054e-11	2.90891e-07	0.291	0.416
1	Pluripotent Stem Cell	SDF2L1	-0.269797	1.34986e-11	2.707e-07	0.645	0.74
1	Pluripotent Stem Cell	H2AFJ	-0.33556	8.30423e-12	1.66533e-07	0.574	0.679
1	Pluripotent Stem Cell	ROCK2	-0.253143	8.25827e-12	1.65611e-07	0.347	0.482
1	Pluripotent Stem Cell	LPP	-0.271866	7.78625e-12	1.56145e-07	0.312	0.444
1	Pluripotent Stem Cell	TMEM97	-0.327085	7.50337e-12	1.50473e-07	0.771	0.826
1	Pluripotent Stem Cell	CDV3	-0.320295	7.48231e-12	1.5005e-07	0.601	0.68
1	Pluripotent Stem Cell	EPB41L2	-0.338505	5.49878e-12	1.10273e-07	0.558	0.642
1	Pluripotent Stem Cell	FDX1	-0.276636	5.36503e-12	1.0759e-07	0.3	0.429
1	Pluripotent Stem Cell	HSBP1	-0.272989	3.30448e-12	6.6268e-08	0.984	0.987
1	Pluripotent Stem Cell	PPP3CA	-0.25583	2.96582e-12	5.94765e-08	0.184	0.318
1	Pluripotent Stem Cell	MRPL40	-0.266246	2.00397e-12	4.01877e-08	0.38	0.51
1	Pluripotent Stem Cell	LYN	-0.260231	1.64646e-12	3.30182e-08	0.179	0.316
1	Pluripotent Stem Cell	TCF25	-0.253815	1.63979e-12	3.28843e-08	0.574	0.687
1	Pluripotent Stem Cell	MYL12B	-0.285256	1.63776e-12	3.28437e-08	0.846	0.898
1	Pluripotent Stem Cell	ETFB	-0.267679	1.39567e-12	2.79888e-08	0.588	0.685
1	Pluripotent Stem Cell	HSPH1	-0.285372	8.49232e-13	1.70305e-08	0.712	0.791
1	Pluripotent Stem Cell	CD276	-0.297582	7.13794e-13	1.43144e-08	0.369	0.504
1	Pluripotent Stem Cell	ILK	-0.27255	6.42497e-13	1.28846e-08	0.314	0.452
1	Pluripotent Stem Cell	SIPA1L2	-0.27844	5.89568e-13	1.18232e-08	0.22	0.358
1	Pluripotent Stem Cell	GSN	-0.300413	5.59925e-13	1.12287e-08	0.213	0.348
1	Pluripotent Stem Cell	FAM213A	-0.2819	5.08815e-13	1.02038e-08	0.754	0.821
1	Pluripotent Stem Cell	GLUL	-0.326372	4.62745e-13	9.27989e-09	0.536	0.65
1	Pluripotent Stem Cell	CHD3	-0.259249	3.49336e-13	7.00559e-09	0.218	0.361
1	Pluripotent Stem Cell	IDH2	-0.277773	3.31957e-13	6.65707e-09	0.348	0.487
1	Pluripotent Stem Cell	JUP	-0.406623	3.26776e-13	6.55317e-09	0.39	0.502
1	Pluripotent Stem Cell	HOOK3	-0.258681	2.87322e-13	5.76195e-09	0.274	0.417
1	Pluripotent Stem Cell	PPDPF	-0.256828	2.7927e-13	5.60049e-09	0.832	0.879
1	Pluripotent Stem Cell	PKN2	-0.330196	2.6844e-13	5.38329e-09	0.433	0.558
1	Pluripotent Stem Cell	RAP1B	-0.321572	2.15489e-13	4.32141e-09	0.445	0.562
1	Pluripotent Stem Cell	DYNLRB1	-0.261065	1.27285e-13	2.55257e-09	0.733	0.815
1	Pluripotent Stem Cell	TMED9	-0.283987	1.10941e-13	2.22482e-09	0.957	0.966
1	Pluripotent Stem Cell	SCARB2	-0.253677	1.09335e-13	2.1926e-09	0.213	0.36
1	Pluripotent Stem Cell	SALL1	-0.327535	1.0578e-13	2.1213e-09	0.25	0.385
1	Pluripotent Stem Cell	S100A13	-0.355007	1.01466e-13	2.0348e-09	0.65	0.74
1	Pluripotent Stem Cell	BIN1	-0.268956	9.2295e-14	1.85088e-09	0.182	0.324
1	Pluripotent Stem Cell	PKIG	-0.298833	8.45018e-14	1.6946e-09	0.345	0.483
1	Pluripotent Stem Cell	LBR	-0.299294	8.33221e-14	1.67094e-09	0.499	0.627
1	Pluripotent Stem Cell	CRABP2	-0.400891	7.21585e-14	1.44707e-09	0.939	0.931
1	Pluripotent Stem Cell	CST1	-1.64033	6.72311e-14	1.34825e-09	0.289	0.416
1	Pluripotent Stem Cell	NSD1	0.264572	5.80356e-14	1.16385e-09	0.698	0.577
1	Pluripotent Stem Cell	ASAP1	-0.265127	5.4543e-14	1.09381e-09	0.26	0.416
1	Pluripotent Stem Cell	SEPT7	-0.269062	4.90821e-14	9.84292e-10	0.882	0.931
1	Pluripotent Stem Cell	CD164	-0.283737	4.51844e-14	9.06128e-10	0.449	0.585
1	Pluripotent Stem Cell	NPY	-0.720696	4.50538e-14	9.03509e-10	0.17	0.302
1	Pluripotent Stem Cell	REEP5	-0.276788	4.26013e-14	8.54326e-10	0.459	0.586
1	Pluripotent Stem Cell	NUDT4	-0.468092	4.19476e-14	8.41217e-10	0.395	0.516
1	Pluripotent Stem Cell	MCFD2	-0.297931	3.74257e-14	7.50534e-10	0.482	0.611
1	Pluripotent Stem Cell	TMCO1	-0.269754	3.6352e-14	7.29002e-10	0.704	0.778
1	Pluripotent Stem Cell	NKD1	-0.359879	3.5938e-14	7.20702e-10	0.211	0.353
1	Pluripotent Stem Cell	LIMD2	-0.316516	2.80502e-14	5.62518e-10	0.338	0.473
1	Pluripotent Stem Cell	RHOB	-0.302414	2.60494e-14	5.22395e-10	0.192	0.344
1	Pluripotent Stem Cell	KDM6B	-0.272067	2.06647e-14	4.1441e-10	0.187	0.335
1	Pluripotent Stem Cell	TYRO3	-0.31132	1.96254e-14	3.93569e-10	0.206	0.352
1	Pluripotent Stem Cell	SPRY1	-0.337609	1.91737e-14	3.84509e-10	0.179	0.318
1	Pluripotent Stem Cell	POLR2I	0.252865	1.88686e-14	3.7839e-10	0.787	0.685
1	Pluripotent Stem Cell	COL6A2	-0.390408	1.79568e-14	3.60106e-10	0.336	0.47
1	Pluripotent Stem Cell	TUBB4B	-0.276494	1.74519e-14	3.49981e-10	0.941	0.963
1	Pluripotent Stem Cell	GUK1	-0.261983	1.43022e-14	2.86817e-10	0.636	0.737
1	Pluripotent Stem Cell	USP47	-0.271865	1.34314e-14	2.69354e-10	0.288	0.444
1	Pluripotent Stem Cell	IGF2BP3	0.26385	1.27619e-14	2.55927e-10	0.683	0.559
1	Pluripotent Stem Cell	HDLBP	-0.267145	1.24134e-14	2.48938e-10	0.792	0.86
1	Pluripotent Stem Cell	LAMA1	-0.397864	1.2157e-14	2.43796e-10	0.166	0.307
1	Pluripotent Stem Cell	RBFA	-0.274414	1.1974e-14	2.40127e-10	0.185	0.335
1	Pluripotent Stem Cell	EEA1	-0.276178	1.00194e-14	2.00929e-10	0.241	0.395
1	Pluripotent Stem Cell	HES1	-0.436934	9.8255e-15	1.97041e-10	0.463	0.585
1	Pluripotent Stem Cell	MPG	-0.287861	9.36761e-15	1.87858e-10	0.373	0.518
1	Pluripotent Stem Cell	C4orf48	-0.305827	9.09135e-15	1.82318e-10	0.577	0.703
1	Pluripotent Stem Cell	UBE2E3	-0.313487	8.20642e-15	1.64571e-10	0.633	0.718
1	Pluripotent Stem Cell	GNB2	-0.277785	7.08063e-15	1.41995e-10	0.64	0.746
1	Pluripotent Stem Cell	TMEM141	-0.434054	7.03228e-15	1.41025e-10	0.433	0.549
1	Pluripotent Stem Cell	LMNA	-0.376534	6.99346e-15	1.40247e-10	0.258	0.401
1	Pluripotent Stem Cell	PHF20	0.25208	6.60381e-15	1.32433e-10	0.615	0.465
1	Pluripotent Stem Cell	PDLIM7	-0.282585	6.14832e-15	1.23298e-10	0.277	0.434
1	Pluripotent Stem Cell	NEU1	-0.401888	5.51002e-15	1.10498e-10	0.477	0.591
1	Pluripotent Stem Cell	FSTL1	-0.330279	5.39516e-15	1.08195e-10	0.444	0.586
1	Pluripotent Stem Cell	MANF	-0.319425	5.01972e-15	1.00665e-10	0.789	0.858
1	Pluripotent Stem Cell	ANKS1A	-0.555675	3.80003e-15	7.62059e-11	0.243	0.383
1	Pluripotent Stem Cell	HMMR	0.268086	3.67232e-15	7.36447e-11	0.542	0.382
1	Pluripotent Stem Cell	MAN1A2	-0.267341	3.34098e-15	6.7e-11	0.18	0.335
1	Pluripotent Stem Cell	RGS2	-0.480712	3.27186e-15	6.56138e-11	0.196	0.334
1	Pluripotent Stem Cell	GALNT1	-0.320442	2.54519e-15	5.10412e-11	0.385	0.529
1	Pluripotent Stem Cell	RAC3	0.253498	2.36007e-15	4.73289e-11	0.657	0.497
1	Pluripotent Stem Cell	FLT1	-0.814919	2.12296e-15	4.25739e-11	0.251	0.379
1	Pluripotent Stem Cell	MYLIP	-0.367145	2.05508e-15	4.12126e-11	0.166	0.311
1	Pluripotent Stem Cell	PAK1IP1	0.255339	1.97564e-15	3.96194e-11	0.56	0.406
1	Pluripotent Stem Cell	TOP1	-0.295379	1.81479e-15	3.63938e-11	0.863	0.901
1	Pluripotent Stem Cell	LGALS1	-0.939161	1.79387e-15	3.59743e-11	0.409	0.529
1	Pluripotent Stem Cell	ARMCX3	-0.29974	1.78687e-15	3.5834e-11	0.255	0.412
1	Pluripotent Stem Cell	OSTC	-0.270199	1.10218e-15	2.21031e-11	0.927	0.955
1	Pluripotent Stem Cell	DSP	-0.711578	1.09485e-15	2.19561e-11	0.87	0.884
1	Pluripotent Stem Cell	EVX1	-0.26081	8.24794e-16	1.65404e-11	0.116	0.266
1	Pluripotent Stem Cell	SS18L2	0.269735	8.01173e-16	1.60667e-11	0.676	0.521
1	Pluripotent Stem Cell	C5orf24	-0.272638	8.01085e-16	1.6065e-11	0.201	0.364
1	Pluripotent Stem Cell	USP48	0.25634	7.78294e-16	1.56079e-11	0.482	0.337
1	Pluripotent Stem Cell	EPRS	0.272128	7.04738e-16	1.41328e-11	0.723	0.567
1	Pluripotent Stem Cell	SLC25A39	0.256364	6.58367e-16	1.32029e-11	0.756	0.622
1	Pluripotent Stem Cell	ZNF428	-0.308827	6.3626e-16	1.27596e-11	0.338	0.497
1	Pluripotent Stem Cell	PPFIBP1	-0.286236	5.75509e-16	1.15413e-11	0.199	0.359
1	Pluripotent Stem Cell	LAMB1	-0.395375	5.74734e-16	1.15257e-11	0.366	0.51
1	Pluripotent Stem Cell	AMOTL1	-0.306304	4.91941e-16	9.86537e-12	0.224	0.379
1	Pluripotent Stem Cell	RBFOX2	-0.320373	4.6818e-16	9.38888e-12	0.444	0.589
1	Pluripotent Stem Cell	SUDS3	0.283487	4.6764e-16	9.37804e-12	0.653	0.507
1	Pluripotent Stem Cell	BZW2	-0.321886	4.52235e-16	9.06911e-12	0.549	0.664
1	Pluripotent Stem Cell	COPB1	-0.30873	4.48982e-16	9.00388e-12	0.444	0.586
1	Pluripotent Stem Cell	GNB4	-0.270117	4.42256e-16	8.869e-12	0.161	0.322
1	Pluripotent Stem Cell	REXO2	-0.319497	4.22651e-16	8.47585e-12	0.69	0.77
1	Pluripotent Stem Cell	APOA2	-1.85385	3.61403e-16	7.24757e-12	0.35	0.484
1	Pluripotent Stem Cell	MAP7D1	-0.25777	3.57702e-16	7.17335e-12	0.198	0.363
1	Pluripotent Stem Cell	YTHDC1	0.270493	3.45208e-16	6.9228e-12	0.802	0.676
1	Pluripotent Stem Cell	MYL12A	-0.29065	3.25946e-16	6.53653e-12	0.913	0.953
1	Pluripotent Stem Cell	CTSB	-0.330597	3.13794e-16	6.29282e-12	0.248	0.41
1	Pluripotent Stem Cell	TYMS	-0.356934	2.83241e-16	5.68012e-12	0.546	0.662
1	Pluripotent Stem Cell	COL1A1	-0.749252	2.64934e-16	5.31298e-12	0.272	0.418
1	Pluripotent Stem Cell	RNF5	0.265881	2.47583e-16	4.96503e-12	0.503	0.348
1	Pluripotent Stem Cell	LPIN1	-0.257529	2.42183e-16	4.85674e-12	0.121	0.273
1	Pluripotent Stem Cell	CENPU	0.293983	2.2721e-16	4.55647e-12	0.565	0.414
1	Pluripotent Stem Cell	GNL3	0.257742	1.6804e-16	3.36988e-12	0.882	0.761
1	Pluripotent Stem Cell	SLC12A2	-0.283131	1.44905e-16	2.90593e-12	0.137	0.294
1	Pluripotent Stem Cell	PSME1	0.266533	1.42899e-16	2.8657e-12	0.562	0.403
1	Pluripotent Stem Cell	DDIT4	0.269469	1.33408e-16	2.67536e-12	0.508	0.341
1	Pluripotent Stem Cell	ARF4	-0.303848	1.13152e-16	2.26915e-12	0.614	0.735
1	Pluripotent Stem Cell	RBM3	-0.283559	1.05306e-16	2.11181e-12	0.698	0.812
1	Pluripotent Stem Cell	CREB3L2	-0.316566	9.27477e-17	1.85996e-12	0.21	0.37
1	Pluripotent Stem Cell	CENPF	0.251449	9.20858e-17	1.84669e-12	0.929	0.817
1	Pluripotent Stem Cell	MID1IP1	0.255196	8.8561e-17	1.776e-12	0.542	0.378
1	Pluripotent Stem Cell	NUDT1	0.261887	8.33057e-17	1.67061e-12	0.695	0.53
1	Pluripotent Stem Cell	NREP	0.263811	7.28521e-17	1.46098e-12	0.769	0.626
1	Pluripotent Stem Cell	MTHFD2	0.28104	6.2446e-17	1.25229e-12	0.648	0.492
1	Pluripotent Stem Cell	SLC9A3R1	-0.542058	6.03755e-17	1.21077e-12	0.397	0.535
1	Pluripotent Stem Cell	GNB1	-0.284718	5.76199e-17	1.15551e-12	0.705	0.806
1	Pluripotent Stem Cell	PRDX4	-0.283252	4.2849e-17	8.59295e-13	0.868	0.951
1	Pluripotent Stem Cell	FUT8	-0.317649	4.18948e-17	8.40159e-13	0.123	0.279
1	Pluripotent Stem Cell	PSAT1	0.2873	4.03009e-17	8.08195e-13	0.596	0.432
1	Pluripotent Stem Cell	PPA1	0.259504	4.01847e-17	8.05865e-13	0.865	0.779
1	Pluripotent Stem Cell	NQO1	-0.557616	3.77827e-17	7.57695e-13	0.331	0.477
1	Pluripotent Stem Cell	PPP1R3B	0.341652	3.71822e-17	7.45651e-13	0.593	0.435
1	Pluripotent Stem Cell	MAP3K1	-0.265064	3.26936e-17	6.55637e-13	0.104	0.26
1	Pluripotent Stem Cell	VAPA	-0.304542	2.56243e-17	5.13869e-13	0.615	0.744
1	Pluripotent Stem Cell	SURF6	0.273047	2.24036e-17	4.49283e-13	0.608	0.435
1	Pluripotent Stem Cell	ATG3	0.254901	1.82877e-17	3.66742e-13	0.518	0.349
1	Pluripotent Stem Cell	BTF3L4	0.26971	1.76476e-17	3.53905e-13	0.65	0.494
1	Pluripotent Stem Cell	PCBP4	-0.286579	1.66546e-17	3.33992e-13	0.165	0.33
1	Pluripotent Stem Cell	FOXN3	0.25707	1.55342e-17	3.11524e-13	0.536	0.357
1	Pluripotent Stem Cell	HDHD5	0.264253	1.49964e-17	3.00738e-13	0.494	0.335
1	Pluripotent Stem Cell	HMGA2	-0.359365	1.38685e-17	2.78119e-13	0.572	0.703
1	Pluripotent Stem Cell	ODC1	-0.370391	1.35646e-17	2.72024e-13	0.752	0.818
1	Pluripotent Stem Cell	COL3A1	-1.0362	1.20946e-17	2.42545e-13	0.234	0.383
1	Pluripotent Stem Cell	SLC6A6	-0.467508	9.92871e-18	1.9911e-13	0.305	0.46
1	Pluripotent Stem Cell	GREB1	-0.269887	8.28799e-18	1.66207e-13	0.128	0.293
1	Pluripotent Stem Cell	CDX4	-0.37458	7.46496e-18	1.49702e-13	0.102	0.257
1	Pluripotent Stem Cell	ZNF322	0.28361	6.95244e-18	1.39424e-13	0.386	0.237
1	Pluripotent Stem Cell	GLB1	-0.44117	6.87969e-18	1.37965e-13	0.206	0.371
1	Pluripotent Stem Cell	TGS1	0.298169	6.60849e-18	1.32527e-13	0.64	0.472
1	Pluripotent Stem Cell	MSN	-0.337313	5.95302e-18	1.19382e-13	0.437	0.592
1	Pluripotent Stem Cell	LAMTOR5	-0.271736	4.71755e-18	9.46058e-14	0.837	0.902
1	Pluripotent Stem Cell	ZNF462	0.287226	4.09109e-18	8.20427e-14	0.555	0.386
1	Pluripotent Stem Cell	UPF3B	0.313276	3.96779e-18	7.95701e-14	0.761	0.636
1	Pluripotent Stem Cell	C12orf45	0.291396	3.942e-18	7.90528e-14	0.683	0.539
1	Pluripotent Stem Cell	ATP6V0E1	-0.311028	3.90897e-18	7.83906e-14	0.872	0.929
1	Pluripotent Stem Cell	CSE1L	0.276038	3.61308e-18	7.24567e-14	0.858	0.767
1	Pluripotent Stem Cell	ARMT1	0.274601	3.03817e-18	6.09274e-14	0.541	0.37
1	Pluripotent Stem Cell	RCN1	-0.319942	2.68127e-18	5.37702e-14	0.65	0.779
1	Pluripotent Stem Cell	NDFIP1	-0.372308	2.54728e-18	5.10832e-14	0.359	0.516
1	Pluripotent Stem Cell	PEG10	-0.59159	2.53178e-18	5.07722e-14	0.572	0.703
1	Pluripotent Stem Cell	SDC2	-0.302314	2.42582e-18	4.86474e-14	0.097	0.255
1	Pluripotent Stem Cell	SVIL	-0.351275	2.08058e-18	4.17239e-14	0.165	0.333
1	Pluripotent Stem Cell	TNRC6A	0.336403	1.86053e-18	3.73111e-14	0.591	0.452
1	Pluripotent Stem Cell	SDHD	0.282428	1.66168e-18	3.33234e-14	0.496	0.329
1	Pluripotent Stem Cell	NUDCD2	0.283338	9.13951e-19	1.83284e-14	0.563	0.389
1	Pluripotent Stem Cell	MUM1	0.2825	8.67298e-19	1.73928e-14	0.556	0.39
1	Pluripotent Stem Cell	GCSH	0.268682	7.96198e-19	1.5967e-14	0.856	0.741
1	Pluripotent Stem Cell	GLI3	-0.292079	6.74743e-19	1.35313e-14	0.123	0.293
1	Pluripotent Stem Cell	PKP2	-0.322682	6.72492e-19	1.34862e-14	0.133	0.303
1	Pluripotent Stem Cell	ACVR2B	0.301121	5.33484e-19	1.06985e-14	0.562	0.4
1	Pluripotent Stem Cell	ZNF770	0.291986	4.6746e-19	9.37445e-15	0.591	0.423
1	Pluripotent Stem Cell	GOLM1	-0.35575	4.56305e-19	9.15074e-15	0.298	0.469
1	Pluripotent Stem Cell	PAICS	0.253577	3.93546e-19	7.89218e-15	0.981	0.911
1	Pluripotent Stem Cell	EPB41L4A-AS1	0.270556	3.92463e-19	7.87044e-15	0.73	0.551
1	Pluripotent Stem Cell	SPCS3	-0.34058	3.53228e-19	7.08364e-15	0.438	0.595
1	Pluripotent Stem Cell	RNF145	-0.35579	2.48608e-19	4.98559e-15	0.393	0.553
1	Pluripotent Stem Cell	ACOT13	0.268574	2.37858e-19	4.77e-15	0.579	0.397
1	Pluripotent Stem Cell	OAT	0.272114	2.33365e-19	4.6799e-15	0.539	0.363
1	Pluripotent Stem Cell	ITSN1	0.29677	2.19513e-19	4.40212e-15	0.553	0.379
1	Pluripotent Stem Cell	MRPL16	0.272701	2.17286e-19	4.35746e-15	0.593	0.408
1	Pluripotent Stem Cell	FEZ2	-0.318136	1.91348e-19	3.83729e-15	0.246	0.429
1	Pluripotent Stem Cell	THYN1	0.302088	1.67097e-19	3.35096e-15	0.511	0.347
1	Pluripotent Stem Cell	DNAJC3	-0.34118	1.59952e-19	3.20768e-15	0.291	0.472
1	Pluripotent Stem Cell	CLCN5	-0.316391	1.29735e-19	2.60171e-15	0.14	0.317
1	Pluripotent Stem Cell	SESN3	-0.609892	1.22938e-19	2.4654e-15	0.321	0.48
1	Pluripotent Stem Cell	CMTM3	-0.346668	1.15127e-19	2.30875e-15	0.251	0.433
1	Pluripotent Stem Cell	SEC61A1	-0.349406	9.71084e-20	1.94741e-15	0.52	0.679
1	Pluripotent Stem Cell	TMEM132A	-0.277921	9.121e-20	1.82913e-15	0.104	0.275
1	Pluripotent Stem Cell	SPART	0.309457	7.73604e-20	1.55139e-15	0.584	0.419
1	Pluripotent Stem Cell	QPRT	-0.340628	7.60743e-20	1.52559e-15	0.761	0.85
1	Pluripotent Stem Cell	MINOS1	0.252507	7.38324e-20	1.48063e-15	0.977	0.95
1	Pluripotent Stem Cell	COTL1	-0.373429	5.8874e-20	1.18066e-15	0.567	0.697
1	Pluripotent Stem Cell	KTN1	-0.27371	5.58028e-20	1.11907e-15	0.955	0.979
1	Pluripotent Stem Cell	MCM5	0.284004	5.22587e-20	1.04799e-15	0.52	0.343
1	Pluripotent Stem Cell	SMS	0.259391	3.88978e-20	7.80056e-16	0.887	0.792
1	Pluripotent Stem Cell	NOL11	0.302071	3.60253e-20	7.22451e-16	0.622	0.444
1	Pluripotent Stem Cell	G3BP1	0.306815	3.52247e-20	7.06396e-16	0.929	0.835
1	Pluripotent Stem Cell	EEF1E1	0.294361	3.01479e-20	6.04586e-16	0.659	0.484
1	Pluripotent Stem Cell	SLC25A5	0.259386	2.65966e-20	5.33367e-16	0.969	0.944
1	Pluripotent Stem Cell	MRC2	-0.323698	2.59708e-20	5.20818e-16	0.12	0.295
1	Pluripotent Stem Cell	EIF4A1	-0.286685	2.02608e-20	4.06311e-16	0.939	0.965
1	Pluripotent Stem Cell	AGO2	0.302879	1.6829e-20	3.37489e-16	0.568	0.393
1	Pluripotent Stem Cell	MSH2	0.289617	1.52864e-20	3.06553e-16	0.596	0.406
1	Pluripotent Stem Cell	PHB	0.275033	1.49353e-20	2.99512e-16	0.958	0.916
1	Pluripotent Stem Cell	PRKDC	0.263898	1.14153e-20	2.28922e-16	0.948	0.872
1	Pluripotent Stem Cell	SC5D	-0.383894	1.11928e-20	2.2446e-16	0.326	0.516
1	Pluripotent Stem Cell	EIF3J	-0.346643	1.06313e-20	2.132e-16	0.854	0.91
1	Pluripotent Stem Cell	IMPAD1	-0.401315	1.0234e-20	2.05233e-16	0.22	0.406
1	Pluripotent Stem Cell	S100A6	-1.06281	1.00949e-20	2.02443e-16	0.324	0.486
1	Pluripotent Stem Cell	SEC61B	-0.268915	1.00341e-20	2.01224e-16	0.979	0.986
1	Pluripotent Stem Cell	ERICH1	0.284541	9.84166e-21	1.97365e-16	0.605	0.412
1	Pluripotent Stem Cell	PXDN	-0.415712	7.92487e-21	1.58925e-16	0.574	0.696
1	Pluripotent Stem Cell	NHP2	0.305687	7.83152e-21	1.57053e-16	0.92	0.831
1	Pluripotent Stem Cell	SPPL2A	-0.379146	7.69762e-21	1.54368e-16	0.374	0.541
1	Pluripotent Stem Cell	OST4	-0.282038	7.10983e-21	1.4258e-16	0.965	0.987
1	Pluripotent Stem Cell	CD151	-0.361791	6.90832e-21	1.38539e-16	0.336	0.514
1	Pluripotent Stem Cell	FAM136A	0.323667	6.42159e-21	1.28779e-16	0.712	0.548
1	Pluripotent Stem Cell	TBL1XR1	0.330076	6.29637e-21	1.26267e-16	0.653	0.498
1	Pluripotent Stem Cell	FNDC3B	-0.386142	5.36706e-21	1.07631e-16	0.256	0.436
1	Pluripotent Stem Cell	MRPL34	0.30899	4.75221e-21	9.53009e-17	0.605	0.424
1	Pluripotent Stem Cell	FARP1	-0.374801	4.32879e-21	8.68095e-17	0.25	0.438
1	Pluripotent Stem Cell	AGTRAP	0.288756	4.32391e-21	8.67116e-17	0.551	0.37
1	Pluripotent Stem Cell	AKT1	-0.332556	4.21861e-21	8.46e-17	0.211	0.402
1	Pluripotent Stem Cell	TMBIM1	-0.362132	3.82802e-21	7.67672e-17	0.146	0.327
1	Pluripotent Stem Cell	CHML	0.264604	3.79533e-21	7.61115e-17	0.367	0.206
1	Pluripotent Stem Cell	DLGAP4	-0.375522	3.33296e-21	6.68391e-17	0.25	0.436
1	Pluripotent Stem Cell	GADD45G	-0.483354	2.86847e-21	5.75244e-17	0.172	0.353
1	Pluripotent Stem Cell	TP53	0.298988	2.42176e-21	4.85659e-17	0.6	0.419
1	Pluripotent Stem Cell	APOC1	-0.978654	2.04163e-21	4.09429e-17	0.846	0.892
1	Pluripotent Stem Cell	PRNP	-0.32511	1.69807e-21	3.40532e-17	0.135	0.321
1	Pluripotent Stem Cell	OCIAD2	0.267628	1.50528e-21	3.0187e-17	0.508	0.318
1	Pluripotent Stem Cell	CALU	-0.363506	1.41711e-21	2.84187e-17	0.674	0.78
1	Pluripotent Stem Cell	HDDC2	-0.350895	1.13418e-21	2.27449e-17	0.56	0.716
1	Pluripotent Stem Cell	FXYD5	0.273658	1.05561e-21	2.11691e-17	0.596	0.395
1	Pluripotent Stem Cell	PGF	-0.335509	1.03407e-21	2.07372e-17	0.095	0.276
1	Pluripotent Stem Cell	LIFR	-0.476983	9.99241e-22	2.00388e-17	0.128	0.306
1	Pluripotent Stem Cell	KLHL23	0.285931	9.75181e-22	1.95563e-17	0.516	0.329
1	Pluripotent Stem Cell	GPC3	-0.548224	9.28973e-22	1.86296e-17	0.22	0.405
1	Pluripotent Stem Cell	SETD4	0.256672	7.64597e-22	1.53332e-17	0.319	0.165
1	Pluripotent Stem Cell	SH3BGRL3	-0.374819	5.58603e-22	1.12022e-17	0.816	0.88
1	Pluripotent Stem Cell	PLEKHG3	-0.286439	5.04195e-22	1.01111e-17	0.094	0.275
1	Pluripotent Stem Cell	PHF3	0.315073	3.40521e-22	6.8288e-18	0.659	0.479
1	Pluripotent Stem Cell	PSMD9	0.284168	3.26639e-22	6.55042e-18	0.513	0.326
1	Pluripotent Stem Cell	RBM38	0.26059	2.96746e-22	5.95095e-18	0.388	0.218
1	Pluripotent Stem Cell	TERF2IP	-0.392145	2.57308e-22	5.16005e-18	0.177	0.369
1	Pluripotent Stem Cell	RBMS1	-0.404239	2.39231e-22	4.79753e-18	0.542	0.688
1	Pluripotent Stem Cell	TFDP2	0.302806	2.26606e-22	4.54436e-18	0.504	0.318
1	Pluripotent Stem Cell	PLOD2	-0.436921	1.91202e-22	3.83437e-18	0.27	0.459
1	Pluripotent Stem Cell	MXRA8	-0.387572	1.77078e-22	3.55111e-18	0.111	0.294
1	Pluripotent Stem Cell	AKR1A1	0.309062	1.53444e-22	3.07717e-18	0.7	0.514
1	Pluripotent Stem Cell	BARD1	0.283753	1.36716e-22	2.74169e-18	0.426	0.249
1	Pluripotent Stem Cell	ARL4C	-0.684715	1.20553e-22	2.41758e-18	0.284	0.459
1	Pluripotent Stem Cell	STT3B	-0.382939	1.15525e-22	2.31673e-18	0.582	0.72
1	Pluripotent Stem Cell	LPGAT1	-0.303241	1.09289e-22	2.19167e-18	0.088	0.272
1	Pluripotent Stem Cell	COX20	0.347605	9.12579e-23	1.83009e-18	0.747	0.575
1	Pluripotent Stem Cell	ITGAV	-0.358341	8.03192e-23	1.61072e-18	0.17	0.366
1	Pluripotent Stem Cell	SUMO1	0.314977	7.64198e-23	1.53252e-18	0.929	0.845
1	Pluripotent Stem Cell	FKBP10	-0.395189	7.15165e-23	1.43419e-18	0.4	0.59
1	Pluripotent Stem Cell	CTBP2	0.34365	6.627e-23	1.32898e-18	0.726	0.561
1	Pluripotent Stem Cell	DDX21	0.289534	6.62589e-23	1.32876e-18	0.983	0.938
1	Pluripotent Stem Cell	GLRX	-0.45312	6.62162e-23	1.3279e-18	0.22	0.413
1	Pluripotent Stem Cell	COL1A2	-0.69825	5.09571e-23	1.02189e-18	0.314	0.485
1	Pluripotent Stem Cell	GPI	0.33116	5.03327e-23	1.00937e-18	0.764	0.594
1	Pluripotent Stem Cell	SSR1	-0.373227	4.07202e-23	8.16603e-19	0.579	0.726
1	Pluripotent Stem Cell	MFGE8	-0.585301	3.34646e-23	6.71099e-19	0.704	0.796
1	Pluripotent Stem Cell	RAB13	0.323445	3.33155e-23	6.68108e-19	0.809	0.674
1	Pluripotent Stem Cell	FREM2	-0.403089	2.48151e-23	4.97641e-19	0.106	0.293
1	Pluripotent Stem Cell	SURF4	-0.378427	1.79302e-23	3.59572e-19	0.681	0.797
1	Pluripotent Stem Cell	SP6	-0.414128	1.75856e-23	3.52661e-19	0.087	0.27
1	Pluripotent Stem Cell	CTHRC1	-0.437977	1.71592e-23	3.44111e-19	0.09	0.273
1	Pluripotent Stem Cell	PIH1D1	0.319895	1.69633e-23	3.40181e-19	0.62	0.425
1	Pluripotent Stem Cell	TCF7L2	0.299281	1.62137e-23	3.25149e-19	0.468	0.28
1	Pluripotent Stem Cell	LIPG	-0.356453	1.55594e-23	3.12028e-19	0.09	0.28
1	Pluripotent Stem Cell	TPM2	-0.410911	1.39013e-23	2.78777e-19	0.776	0.838
1	Pluripotent Stem Cell	MSH6	0.347276	1.18847e-23	2.38335e-19	0.769	0.611
1	Pluripotent Stem Cell	PDIA6	-0.27736	9.92864e-24	1.99109e-19	0.977	0.994
1	Pluripotent Stem Cell	MGST2	-0.451008	9.56955e-24	1.91908e-19	0.234	0.432
1	Pluripotent Stem Cell	BCL7C	-0.353611	8.16052e-24	1.63651e-19	0.213	0.421
1	Pluripotent Stem Cell	IFT57	-0.544254	7.76506e-24	1.55721e-19	0.295	0.483
1	Pluripotent Stem Cell	WDR54	0.268274	7.5747e-24	1.51903e-19	0.406	0.224
1	Pluripotent Stem Cell	COL5A2	-0.358645	4.57682e-24	9.17835e-20	0.073	0.258
1	Pluripotent Stem Cell	CLTA	-0.291633	4.48971e-24	9.00366e-20	0.969	0.991
1	Pluripotent Stem Cell	RPA3	0.326969	3.61051e-24	7.24051e-20	0.834	0.703
1	Pluripotent Stem Cell	UBE2J1	-0.336263	3.3928e-24	6.80392e-20	0.127	0.329
1	Pluripotent Stem Cell	SERINC3	-0.418672	2.67109e-24	5.3566e-20	0.341	0.536
1	Pluripotent Stem Cell	CTNNB1	-0.453727	2.17101e-24	4.35374e-20	0.834	0.891
1	Pluripotent Stem Cell	PHGDH	0.32133	2.04275e-24	4.09653e-20	0.896	0.758
1	Pluripotent Stem Cell	CCDC112	0.260243	1.78872e-24	3.5871e-20	0.333	0.166
1	Pluripotent Stem Cell	PIAS2	0.294307	1.52923e-24	3.06672e-20	0.473	0.277
1	Pluripotent Stem Cell	RAB5C	-0.390293	9.29155e-25	1.86333e-20	0.627	0.773
1	Pluripotent Stem Cell	NDUFS6	0.275309	6.65905e-25	1.33541e-20	0.986	0.972
1	Pluripotent Stem Cell	GREB1L	-0.355369	5.71241e-25	1.14557e-20	0.104	0.305
1	Pluripotent Stem Cell	CAPN1	0.322584	3.43773e-25	6.89403e-21	0.567	0.367
1	Pluripotent Stem Cell	ZFHX3	-0.489221	3.19693e-25	6.41111e-21	0.168	0.369
1	Pluripotent Stem Cell	MCM3	0.320056	3.16307e-25	6.34322e-21	0.896	0.805
1	Pluripotent Stem Cell	AGO1	0.329047	3.03857e-25	6.09354e-21	0.482	0.292
1	Pluripotent Stem Cell	ADAMTS1	-0.424482	2.82726e-25	5.66979e-21	0.116	0.319
1	Pluripotent Stem Cell	PCDH10	-0.388685	2.51678e-25	5.04715e-21	0.092	0.291
1	Pluripotent Stem Cell	TES	-0.461947	2.35873e-25	4.7302e-21	0.224	0.427
1	Pluripotent Stem Cell	B4GALT1	-0.514783	2.27205e-25	4.55636e-21	0.182	0.384
1	Pluripotent Stem Cell	YEATS4	0.287244	1.91412e-25	3.83858e-21	0.459	0.265
1	Pluripotent Stem Cell	DNAJC1	-0.463941	1.87332e-25	3.75676e-21	0.262	0.463
1	Pluripotent Stem Cell	PCDH17	-0.409481	1.83743e-25	3.68477e-21	0.078	0.271
1	Pluripotent Stem Cell	SNAI1	-0.377242	1.76151e-25	3.53254e-21	0.087	0.285
1	Pluripotent Stem Cell	FBLN2	-0.502268	1.49998e-25	3.00805e-21	0.135	0.337
1	Pluripotent Stem Cell	GYPC	-0.451702	1.36487e-25	2.73711e-21	0.253	0.456
1	Pluripotent Stem Cell	BUB1	0.343221	1.33919e-25	2.68561e-21	0.461	0.275
1	Pluripotent Stem Cell	TMBIM6	-0.344454	1.26381e-25	2.53444e-21	0.977	0.991
1	Pluripotent Stem Cell	TRMT112	0.259021	1.18922e-25	2.38487e-21	0.993	0.985
1	Pluripotent Stem Cell	DBI	-0.457587	1.1007e-25	2.20735e-21	0.99	0.996
1	Pluripotent Stem Cell	NID2	-0.402513	1.0536e-25	2.11289e-21	0.078	0.274
1	Pluripotent Stem Cell	SLK	-0.454119	9.60738e-26	1.92666e-21	0.302	0.512
1	Pluripotent Stem Cell	PTPN12	0.317023	9.24295e-26	1.85358e-21	0.608	0.404
1	Pluripotent Stem Cell	LSR	0.300114	7.21999e-26	1.4479e-21	0.485	0.282
1	Pluripotent Stem Cell	LTA4H	0.292156	7.15759e-26	1.43538e-21	0.487	0.286
1	Pluripotent Stem Cell	PCAT14	0.421908	4.49527e-26	9.01482e-22	0.872	0.763
1	Pluripotent Stem Cell	LCP1	-0.553687	4.00807e-26	8.03779e-22	0.061	0.252
1	Pluripotent Stem Cell	RABL6	-0.395462	3.96144e-26	7.94428e-22	0.577	0.729
1	Pluripotent Stem Cell	KCTD2	0.272319	3.34967e-26	6.71742e-22	0.366	0.186
1	Pluripotent Stem Cell	MAGED2	-0.40251	2.71012e-26	5.43487e-22	0.648	0.784
1	Pluripotent Stem Cell	UNG	0.31292	2.6963e-26	5.40715e-22	0.539	0.329
1	Pluripotent Stem Cell	HMGB3	0.299582	2.41698e-26	4.84701e-22	0.981	0.935
1	Pluripotent Stem Cell	DNAJC19	0.351427	2.33627e-26	4.68516e-22	0.712	0.534
1	Pluripotent Stem Cell	ALDOC	0.292821	2.12053e-26	4.25251e-22	0.409	0.22
1	Pluripotent Stem Cell	CTSC	0.317541	1.68046e-26	3.36999e-22	0.804	0.61
1	Pluripotent Stem Cell	RGS4	-0.469235	1.39692e-26	2.80138e-22	0.088	0.291
1	Pluripotent Stem Cell	CRB2	-0.395151	1.34934e-26	2.70597e-22	0.101	0.306
1	Pluripotent Stem Cell	CAPN2	-0.367296	1.33061e-26	2.66841e-22	0.116	0.327
1	Pluripotent Stem Cell	ZNF121	0.317037	1.29787e-26	2.60276e-22	0.518	0.31
1	Pluripotent Stem Cell	PDIA4	-0.371908	9.86892e-27	1.97911e-22	0.742	0.871
1	Pluripotent Stem Cell	AMOT	-0.388246	8.17323e-27	1.63906e-22	0.073	0.275
1	Pluripotent Stem Cell	PGK1	0.34494	6.13671e-27	1.23066e-22	0.986	0.974
1	Pluripotent Stem Cell	BLVRB	0.281549	6.02009e-27	1.20727e-22	0.501	0.288
1	Pluripotent Stem Cell	EIF1	-0.27752	5.94553e-27	1.19232e-22	1	1
1	Pluripotent Stem Cell	SAP18	0.334903	3.90912e-27	7.83935e-23	0.981	0.951
1	Pluripotent Stem Cell	CSRP2	0.364552	2.95443e-27	5.92482e-23	0.783	0.609
1	Pluripotent Stem Cell	AL355338.1	0.282579	2.73733e-27	5.48943e-23	0.347	0.171
1	Pluripotent Stem Cell	ATP1B3	-0.368894	2.59577e-27	5.20555e-23	0.863	0.928
1	Pluripotent Stem Cell	C1QBP	0.307245	2.05357e-27	4.11822e-23	0.971	0.926
1	Pluripotent Stem Cell	COL6A3	-0.62846	2.04041e-27	4.09184e-23	0.094	0.297
1	Pluripotent Stem Cell	HOXA9	-0.3768	2.01252e-27	4.0359e-23	0.057	0.258
1	Pluripotent Stem Cell	DUT	0.368085	1.88257e-27	3.7753e-23	0.86	0.728
1	Pluripotent Stem Cell	SNX3	-0.540568	1.4273e-27	2.86231e-23	0.627	0.766
1	Pluripotent Stem Cell	MTHFD1	0.334252	1.19023e-27	2.38688e-23	0.608	0.399
1	Pluripotent Stem Cell	SLC16A1	0.348945	1.15395e-27	2.31412e-23	0.898	0.762
1	Pluripotent Stem Cell	ABCG2	-0.512579	1.0378e-27	2.08121e-23	0.123	0.335
1	Pluripotent Stem Cell	GGCT	0.352474	8.43537e-28	1.69163e-23	0.752	0.56
1	Pluripotent Stem Cell	HOXA10	-0.425672	6.87239e-28	1.37819e-23	0.054	0.254
1	Pluripotent Stem Cell	PBX1	0.36193	6.15602e-28	1.23453e-23	0.697	0.484
1	Pluripotent Stem Cell	DSC2	-0.487654	6.04439e-28	1.21214e-23	0.355	0.558
1	Pluripotent Stem Cell	GNG2	-0.394094	5.72555e-28	1.1482e-23	0.109	0.323
1	Pluripotent Stem Cell	ZEB2	-0.518406	5.1183e-28	1.02642e-23	0.142	0.356
1	Pluripotent Stem Cell	MT-ND5	0.363325	4.88084e-28	9.78804e-24	0.979	0.941
1	Pluripotent Stem Cell	ZBTB8OS	0.368998	3.90653e-28	7.83416e-24	0.802	0.618
1	Pluripotent Stem Cell	NECTIN2	-0.444874	3.81947e-28	7.65957e-24	0.529	0.691
1	Pluripotent Stem Cell	GOLIM4	-0.500129	2.01636e-28	4.0436e-24	0.305	0.519
1	Pluripotent Stem Cell	CDC42	-0.37159	1.78439e-28	3.57841e-24	0.842	0.907
1	Pluripotent Stem Cell	KDELR2	-0.431315	1.64852e-28	3.30594e-24	0.692	0.829
1	Pluripotent Stem Cell	AC011447.3	0.358139	8.93383e-29	1.79159e-24	0.614	0.392
1	Pluripotent Stem Cell	CST3	-0.776103	8.62543e-29	1.72974e-24	0.652	0.762
1	Pluripotent Stem Cell	GPRC5C	-0.45037	7.73822e-29	1.55182e-24	0.083	0.294
1	Pluripotent Stem Cell	ANP32B	-0.34968	6.9616e-29	1.39608e-24	0.983	0.99
1	Pluripotent Stem Cell	SLCO2A1	-0.491777	5.87086e-29	1.17734e-24	0.132	0.354
1	Pluripotent Stem Cell	TLE4	-0.532842	5.62132e-29	1.1273e-24	0.433	0.614
1	Pluripotent Stem Cell	COA7	0.272242	5.51472e-29	1.10592e-24	0.393	0.198
1	Pluripotent Stem Cell	HOXB2	-0.397762	5.33237e-29	1.06935e-24	0.097	0.315
1	Pluripotent Stem Cell	MPZL1	-0.448271	5.1799e-29	1.03878e-24	0.388	0.594
1	Pluripotent Stem Cell	ST6GAL1	0.271571	4.34585e-29	8.71517e-25	0.367	0.177
1	Pluripotent Stem Cell	ENC1	-0.539418	4.06702e-29	8.15601e-25	0.121	0.341
1	Pluripotent Stem Cell	HES6	0.353931	3.96962e-29	7.96067e-25	0.44	0.234
1	Pluripotent Stem Cell	FKBP3	0.347778	3.68262e-29	7.38513e-25	0.971	0.905
1	Pluripotent Stem Cell	SLC16A3	-0.447602	3.67103e-29	7.36189e-25	0.57	0.753
1	Pluripotent Stem Cell	WLS	-0.673547	3.63156e-29	7.28273e-25	0.475	0.654
1	Pluripotent Stem Cell	TAGLN2	-0.508247	2.73105e-29	5.47685e-25	0.539	0.711
1	Pluripotent Stem Cell	BNIP3	0.382597	2.33215e-29	4.67689e-25	0.896	0.766
1	Pluripotent Stem Cell	KDELR1	-0.412736	2.11774e-29	4.24692e-25	0.775	0.879
1	Pluripotent Stem Cell	MTPN	-0.396115	1.98648e-29	3.9837e-25	0.542	0.744
1	Pluripotent Stem Cell	UBE2G1	0.380549	1.56114e-29	3.13071e-25	0.629	0.422
1	Pluripotent Stem Cell	AC104461.1	0.254798	1.34323e-29	2.69371e-25	0.286	0.121
1	Pluripotent Stem Cell	GTF2I	0.324928	1.30405e-29	2.61514e-25	0.971	0.922
1	Pluripotent Stem Cell	PRRX1	-0.571025	1.1414e-29	2.28897e-25	0.075	0.289
1	Pluripotent Stem Cell	MESD	-0.41276	1.12709e-29	2.26026e-25	0.672	0.814
1	Pluripotent Stem Cell	TPI1	0.251256	1.11042e-29	2.22683e-25	1	1
1	Pluripotent Stem Cell	ISOC2	0.363177	5.77448e-30	1.15802e-25	0.565	0.351
1	Pluripotent Stem Cell	SSR4	-0.360966	5.62688e-30	1.12841e-25	0.901	0.957
1	Pluripotent Stem Cell	AASS	0.277419	4.74656e-30	9.51876e-26	0.308	0.136
1	Pluripotent Stem Cell	MTDH	-0.418063	4.34588e-30	8.71522e-26	0.697	0.861
1	Pluripotent Stem Cell	LYPD6B	-0.475957	3.78291e-30	7.58625e-26	0.081	0.299
1	Pluripotent Stem Cell	EMP3	-0.572587	3.10308e-30	6.22291e-26	0.17	0.393
1	Pluripotent Stem Cell	PTTG1IP	-0.453432	2.2901e-30	4.59257e-26	0.645	0.78
1	Pluripotent Stem Cell	TGFBI	-0.640476	2.26137e-30	4.53496e-26	0.104	0.326
1	Pluripotent Stem Cell	NIPA2	0.392206	2.23278e-30	4.47761e-26	0.591	0.389
1	Pluripotent Stem Cell	HOXB7	-0.364421	2.1461e-30	4.30378e-26	0.066	0.285
1	Pluripotent Stem Cell	CTSL	-0.744712	1.99912e-30	4.00904e-26	0.354	0.562
1	Pluripotent Stem Cell	ZFP36L1	-0.626455	1.92066e-30	3.85169e-26	0.567	0.718
1	Pluripotent Stem Cell	SMC3	0.354011	1.8276e-30	3.66506e-26	0.938	0.836
1	Pluripotent Stem Cell	ERRFI1	-0.488671	1.60504e-30	3.21874e-26	0.163	0.394
1	Pluripotent Stem Cell	CARHSP1	0.366494	1.58069e-30	3.16992e-26	0.896	0.776
1	Pluripotent Stem Cell	CYCS	0.322264	1.55715e-30	3.12271e-26	0.979	0.941
1	Pluripotent Stem Cell	KIAA1551	-0.506973	1.38451e-30	2.77649e-26	0.728	0.831
1	Pluripotent Stem Cell	ISL1	-0.547223	9.99944e-31	2.00529e-26	0.099	0.323
1	Pluripotent Stem Cell	PSMG4	0.355504	9.67201e-31	1.93962e-26	0.563	0.343
1	Pluripotent Stem Cell	RMI2	0.284009	9.18545e-31	1.84205e-26	0.38	0.183
1	Pluripotent Stem Cell	TMEM64	0.267809	9.0766e-31	1.82022e-26	0.331	0.148
1	Pluripotent Stem Cell	ARHGDIA	-0.417934	7.37052e-31	1.47808e-26	0.565	0.748
1	Pluripotent Stem Cell	SMIM14	0.277408	7.13609e-31	1.43107e-26	0.329	0.147
1	Pluripotent Stem Cell	RBPJ	0.399966	6.94625e-31	1.393e-26	0.811	0.653
1	Pluripotent Stem Cell	PCNA	0.407779	2.99305e-31	6.00226e-27	0.861	0.717
1	Pluripotent Stem Cell	AC092490.1	0.317905	2.98683e-31	5.98979e-27	0.473	0.25
1	Pluripotent Stem Cell	MCOLN3	-0.559594	2.71901e-31	5.4527e-27	0.232	0.457
1	Pluripotent Stem Cell	AP1M2	0.295497	2.63613e-31	5.28649e-27	0.468	0.244
1	Pluripotent Stem Cell	ASS1	0.258753	2.49655e-31	5.00658e-27	0.296	0.124
1	Pluripotent Stem Cell	HOXB8	-0.384904	2.26798e-31	4.5482e-27	0.076	0.304
1	Pluripotent Stem Cell	FURIN	-0.462803	1.66234e-31	3.33366e-27	0.211	0.453
1	Pluripotent Stem Cell	MYDGF	-0.456977	1.32127e-31	2.64968e-27	0.709	0.836
1	Pluripotent Stem Cell	FOXP1	0.289645	1.24503e-31	2.49679e-27	0.381	0.18
1	Pluripotent Stem Cell	FNBP1L	0.417553	9.84528e-32	1.97437e-27	0.678	0.459
1	Pluripotent Stem Cell	APCDD1	-0.477361	8.25489e-32	1.65544e-27	0.111	0.344
1	Pluripotent Stem Cell	SEPT9	-0.419745	7.80517e-32	1.56525e-27	0.775	0.901
1	Pluripotent Stem Cell	GNAS	-0.368652	7.41745e-32	1.4875e-27	0.995	0.997
1	Pluripotent Stem Cell	MIF	0.364834	6.44196e-32	1.29187e-27	0.919	0.828
1	Pluripotent Stem Cell	COL5A1	-0.581798	5.05932e-32	1.0146e-27	0.147	0.385
1	Pluripotent Stem Cell	PALLD	-0.460064	2.85831e-32	5.73205e-28	0.127	0.365
1	Pluripotent Stem Cell	SUCO	-0.559881	1.88907e-32	3.78835e-28	0.341	0.559
1	Pluripotent Stem Cell	USP7	0.390357	1.51361e-32	3.03539e-28	0.719	0.506
1	Pluripotent Stem Cell	VPS13A	0.309649	9.9065e-33	1.98665e-28	0.383	0.182
1	Pluripotent Stem Cell	CCDC80	-0.593129	6.89051e-33	1.38182e-28	0.127	0.363
1	Pluripotent Stem Cell	PLAGL1	-0.603845	5.63658e-33	1.13036e-28	0.12	0.354
1	Pluripotent Stem Cell	RRAS2	0.348558	3.63763e-33	7.2949e-29	0.549	0.323
1	Pluripotent Stem Cell	NDUFB1	0.323075	2.78606e-33	5.58717e-29	0.99	0.963
1	Pluripotent Stem Cell	C6orf132	0.266027	2.74209e-33	5.49898e-29	0.315	0.132
1	Pluripotent Stem Cell	PKN1	0.258644	2.3912e-33	4.79532e-29	0.329	0.141
1	Pluripotent Stem Cell	IQGAP2	0.306793	2.31727e-33	4.64706e-29	0.343	0.151
1	Pluripotent Stem Cell	HEY1	-0.488213	2.29273e-33	4.59783e-29	0.071	0.304
1	Pluripotent Stem Cell	TCF7L1	0.299688	1.78574e-33	3.58113e-29	0.312	0.131
1	Pluripotent Stem Cell	ARF1	-0.410482	1.64866e-33	3.30623e-29	0.842	0.939
1	Pluripotent Stem Cell	LMAN1	-0.436188	1.27465e-33	2.55618e-29	0.541	0.743
1	Pluripotent Stem Cell	ITM2C	-0.459714	1.27001e-33	2.54689e-29	0.697	0.834
1	Pluripotent Stem Cell	ATP5PO	0.314232	1.24433e-33	2.49538e-29	0.988	0.974
1	Pluripotent Stem Cell	SNAI2	-0.464726	7.29144e-34	1.46223e-29	0.068	0.304
1	Pluripotent Stem Cell	TARS	0.400294	4.67231e-34	9.36984e-30	0.899	0.777
1	Pluripotent Stem Cell	ST3GAL1	-0.42011	4.05605e-34	8.134e-30	0.069	0.308
1	Pluripotent Stem Cell	NPM3	0.39672	4.04735e-34	8.11656e-30	0.763	0.547
1	Pluripotent Stem Cell	FZD7	0.357176	1.95051e-34	3.91155e-30	0.388	0.183
1	Pluripotent Stem Cell	TMEM98	-0.500472	1.93887e-34	3.88822e-30	0.523	0.713
1	Pluripotent Stem Cell	FAM89A	-0.43875	1.38481e-34	2.77709e-30	0.09	0.334
1	Pluripotent Stem Cell	LSM4	0.351205	1.27259e-34	2.55205e-30	0.976	0.919
1	Pluripotent Stem Cell	ERBB2	0.299556	1.09343e-34	2.19276e-30	0.373	0.169
1	Pluripotent Stem Cell	TSPAN18	0.332023	3.13415e-35	6.28523e-31	0.458	0.231
1	Pluripotent Stem Cell	FBLN1	-0.48602	2.98124e-35	5.97858e-31	0.522	0.734
1	Pluripotent Stem Cell	DDAH2	-0.479776	2.89195e-35	5.79952e-31	0.627	0.788
1	Pluripotent Stem Cell	LARP7	-0.445533	1.38965e-35	2.7868e-31	0.657	0.819
1	Pluripotent Stem Cell	ABHD17B	0.320708	9.22077e-36	1.84913e-31	0.406	0.193
1	Pluripotent Stem Cell	ZBTB44	0.363457	8.89067e-36	1.78293e-31	0.459	0.238
1	Pluripotent Stem Cell	CDH2	-0.696052	6.17766e-36	1.23887e-31	0.34	0.565
1	Pluripotent Stem Cell	GATA6	-0.460166	4.79529e-36	9.61647e-32	0.081	0.331
1	Pluripotent Stem Cell	TIMP1	-0.617648	4.26022e-36	8.54345e-32	0.449	0.671
1	Pluripotent Stem Cell	COX7B	0.346909	3.79241e-36	7.60529e-32	0.997	0.976
1	Pluripotent Stem Cell	NDUFB9	0.356889	2.30085e-36	4.61413e-32	0.99	0.952
1	Pluripotent Stem Cell	MYO1B	-0.515874	1.9956e-36	4.00198e-32	0.345	0.58
1	Pluripotent Stem Cell	KRTCAP3	0.328987	1.95529e-36	3.92113e-32	0.385	0.176
1	Pluripotent Stem Cell	ADD2	0.293922	1.80407e-36	3.61787e-32	0.373	0.163
1	Pluripotent Stem Cell	DAB2	-0.492342	1.43827e-36	2.88431e-32	0.068	0.315
1	Pluripotent Stem Cell	MDN1	0.463184	9.33119e-37	1.87128e-32	0.627	0.403
1	Pluripotent Stem Cell	MMP2	-0.579233	7.6253e-37	1.52918e-32	0.288	0.534
1	Pluripotent Stem Cell	HLTF	0.320248	6.52493e-37	1.30851e-32	0.38	0.169
1	Pluripotent Stem Cell	KRT18	-0.741164	5.61184e-37	1.1254e-32	0.951	0.97
1	Pluripotent Stem Cell	CALM2	-0.52306	5.46094e-37	1.09514e-32	0.991	0.997
1	Pluripotent Stem Cell	MLLT11	-0.550498	5.17815e-37	1.03843e-32	0.412	0.632
1	Pluripotent Stem Cell	WNT5B	-0.590835	4.5149e-37	9.05418e-33	0.258	0.511
1	Pluripotent Stem Cell	TPM1	-0.970675	3.4182e-37	6.85485e-33	0.737	0.847
1	Pluripotent Stem Cell	PCDH7	-0.53719	3.41366e-37	6.84575e-33	0.066	0.315
1	Pluripotent Stem Cell	MMP14	-0.560086	3.09861e-37	6.21395e-33	0.151	0.416
1	Pluripotent Stem Cell	ADAMTS19	0.321578	2.17827e-37	4.3683e-33	0.437	0.206
1	Pluripotent Stem Cell	ENO2	0.295858	1.86523e-37	3.74053e-33	0.34	0.14
1	Pluripotent Stem Cell	UQCRB	0.262068	1.73738e-37	3.48414e-33	1	1
1	Pluripotent Stem Cell	MPP6	0.39496	1.62666e-37	3.2621e-33	0.532	0.294
1	Pluripotent Stem Cell	S100A10	-0.727033	1.57116e-37	3.15081e-33	0.958	0.975
1	Pluripotent Stem Cell	OAF	-0.618276	1.14488e-37	2.29594e-33	0.156	0.412
1	Pluripotent Stem Cell	COX5A	0.352387	1.13153e-37	2.26917e-33	0.988	0.967
1	Pluripotent Stem Cell	STRBP	0.402926	1.12302e-37	2.25211e-33	0.567	0.325
1	Pluripotent Stem Cell	NDUFA3	0.393832	9.23081e-38	1.85115e-33	0.948	0.82
1	Pluripotent Stem Cell	ADGRL1	0.302499	4.66007e-38	9.3453e-34	0.341	0.14
1	Pluripotent Stem Cell	NCL	0.361444	2.76835e-38	5.55165e-34	1	0.997
1	Pluripotent Stem Cell	PDK1	0.391604	2.53196e-38	5.07759e-34	0.468	0.237
1	Pluripotent Stem Cell	MIS18BP1	0.476575	1.02133e-38	2.04818e-34	0.745	0.544
1	Pluripotent Stem Cell	TALDO1	0.434784	4.54536e-39	9.11526e-35	0.894	0.776
1	Pluripotent Stem Cell	SBK1	0.293826	3.1472e-39	6.31139e-35	0.354	0.144
1	Pluripotent Stem Cell	CACHD1	0.348101	2.87914e-39	5.77383e-35	0.432	0.2
1	Pluripotent Stem Cell	SLTM	0.453184	2.45929e-39	4.93185e-35	0.939	0.848
1	Pluripotent Stem Cell	COL4A2	-0.602645	2.37774e-39	4.76832e-35	0.218	0.483
1	Pluripotent Stem Cell	PRDX1	0.2649	1.39609e-39	2.79972e-35	1	1
1	Pluripotent Stem Cell	MT-ATP6	0.313632	1.0636e-39	2.13295e-35	1	1
1	Pluripotent Stem Cell	TUBA1A	-0.552984	7.75039e-40	1.55426e-35	0.951	0.978
1	Pluripotent Stem Cell	MAGED1	-0.542077	5.29122e-40	1.0611e-35	0.581	0.765
1	Pluripotent Stem Cell	ALDH2	-0.550181	5.25206e-40	1.05325e-35	0.317	0.575
1	Pluripotent Stem Cell	COLEC12	-0.53699	2.13917e-40	4.28988e-36	0.099	0.373
1	Pluripotent Stem Cell	GNG5	-0.405014	2.10423e-40	4.21981e-36	0.945	0.974
1	Pluripotent Stem Cell	NR6A1	0.467071	2.0253e-40	4.06154e-36	0.821	0.613
1	Pluripotent Stem Cell	SLC6A8	0.390964	1.95197e-40	3.91447e-36	0.499	0.256
1	Pluripotent Stem Cell	GGH	-0.521128	1.27678e-40	2.56046e-36	0.296	0.566
1	Pluripotent Stem Cell	TPD52	0.368801	1.01594e-40	2.03737e-36	0.513	0.258
1	Pluripotent Stem Cell	HMGN5	0.460681	4.89168e-41	9.80978e-37	0.659	0.41
1	Pluripotent Stem Cell	COL4A1	-0.702615	4.74726e-41	9.52016e-37	0.276	0.533
1	Pluripotent Stem Cell	TCAF1	-0.55896	2.6513e-41	5.31691e-37	0.241	0.529
1	Pluripotent Stem Cell	RRBP1	-0.621318	1.7921e-41	3.59387e-37	0.759	0.857
1	Pluripotent Stem Cell	SYNE2	0.428932	1.66008e-41	3.32913e-37	0.653	0.383
1	Pluripotent Stem Cell	ID2	-0.611173	1.62615e-41	3.26109e-37	0.87	0.941
1	Pluripotent Stem Cell	TFPI	-0.895966	5.05835e-42	1.0144e-37	0.217	0.483
1	Pluripotent Stem Cell	OLFML3	0.449492	4.90073e-42	9.82793e-38	0.932	0.75
1	Pluripotent Stem Cell	ANXA2	-0.670451	2.89226e-42	5.80013e-38	0.856	0.927
1	Pluripotent Stem Cell	OAZ2	0.458034	2.39709e-42	4.80712e-38	0.863	0.678
1	Pluripotent Stem Cell	KIF5B	-0.487575	2.24456e-42	4.50124e-38	0.698	0.858
1	Pluripotent Stem Cell	LARS	0.464146	1.64658e-42	3.30204e-38	0.867	0.71
1	Pluripotent Stem Cell	TPST2	0.369889	1.5804e-42	3.16933e-38	0.492	0.241
1	Pluripotent Stem Cell	HELLS	0.459983	1.38199e-42	2.77145e-38	0.922	0.77
1	Pluripotent Stem Cell	SALL2	0.383546	9.54474e-43	1.9141e-38	0.423	0.192
1	Pluripotent Stem Cell	CLDN7	0.367896	8.98092e-43	1.80103e-38	0.7	0.377
1	Pluripotent Stem Cell	RND2	0.356133	5.71853e-43	1.14679e-38	0.369	0.152
1	Pluripotent Stem Cell	HSPA5	-0.468482	5.0857e-43	1.01989e-38	0.969	0.991
1	Pluripotent Stem Cell	UNC5B	-0.565388	5.01699e-43	1.00611e-38	0.154	0.435
1	Pluripotent Stem Cell	PAWR	0.413299	2.92334e-43	5.86247e-39	0.669	0.393
1	Pluripotent Stem Cell	CKAP4	-0.546572	1.35807e-43	2.72347e-39	0.458	0.697
1	Pluripotent Stem Cell	ALCAM	-0.698198	1.17089e-43	2.3481e-39	0.203	0.482
1	Pluripotent Stem Cell	LAGE3	0.475873	1.08298e-43	2.17181e-39	0.702	0.449
1	Pluripotent Stem Cell	RNASET2	0.322652	9.14293e-44	1.83352e-39	0.36	0.143
1	Pluripotent Stem Cell	FLVCR1	0.433519	7.81025e-44	1.56627e-39	0.537	0.278
1	Pluripotent Stem Cell	IFITM3	0.459912	6.88194e-44	1.3801e-39	0.971	0.886
1	Pluripotent Stem Cell	RAB31	-0.565849	5.84285e-44	1.17172e-39	0.173	0.461
1	Pluripotent Stem Cell	P4HB	-0.533128	4.73326e-44	9.49207e-40	0.92	0.964
1	Pluripotent Stem Cell	NRP2	-0.706248	1.86327e-44	3.73661e-40	0.128	0.415
1	Pluripotent Stem Cell	LHFPL2	-0.515221	1.80673e-44	3.62321e-40	0.142	0.436
1	Pluripotent Stem Cell	ANXA6	-0.589661	1.43446e-44	2.87666e-40	0.336	0.602
1	Pluripotent Stem Cell	TET1	0.503878	8.77022e-45	1.75878e-40	0.697	0.459
1	Pluripotent Stem Cell	LDHB	0.283635	5.71973e-45	1.14703e-40	1	0.999
1	Pluripotent Stem Cell	LEF1	-0.577732	4.81455e-45	9.65511e-41	0.179	0.471
1	Pluripotent Stem Cell	IGFBP4	-0.738646	4.4059e-45	8.83559e-41	0.295	0.566
1	Pluripotent Stem Cell	TXLNG	0.406084	3.59196e-45	7.20332e-41	0.456	0.215
1	Pluripotent Stem Cell	CXADR	0.436228	2.62241e-45	5.25899e-41	0.903	0.702
1	Pluripotent Stem Cell	ARPC2	-0.485427	2.59667e-45	5.20735e-41	0.917	0.965
1	Pluripotent Stem Cell	RIF1	0.522434	2.33948e-45	4.69159e-41	0.851	0.676
1	Pluripotent Stem Cell	LY6E	-0.604024	1.8421e-45	3.69414e-41	0.617	0.793
1	Pluripotent Stem Cell	PLIN2	-0.601346	1.71024e-45	3.42971e-41	0.484	0.712
1	Pluripotent Stem Cell	MDFI	-0.546618	1.63414e-45	3.27711e-41	0.175	0.474
1	Pluripotent Stem Cell	CLIC1	-0.48199	1.48182e-45	2.97165e-41	0.941	0.979
1	Pluripotent Stem Cell	MEST	-0.966577	5.0481e-46	1.01235e-41	0.676	0.821
1	Pluripotent Stem Cell	USO1	0.481759	4.24015e-46	8.5032e-42	0.671	0.413
1	Pluripotent Stem Cell	STX3	-0.664286	2.19962e-46	4.41112e-42	0.392	0.645
1	Pluripotent Stem Cell	PLPP1	0.332374	2.06961e-46	4.15039e-42	0.333	0.121
1	Pluripotent Stem Cell	DNAJC15	-0.618522	1.18311e-46	2.37261e-42	0.641	0.814
1	Pluripotent Stem Cell	HOXB3	-0.543648	8.83424e-47	1.77162e-42	0.059	0.352
1	Pluripotent Stem Cell	CDX2	-0.71727	3.37609e-47	6.77042e-43	0.433	0.677
1	Pluripotent Stem Cell	LAPTM4B	0.450049	2.82548e-47	5.66622e-43	0.983	0.887
1	Pluripotent Stem Cell	ESRP1	0.404297	2.60042e-47	5.21488e-43	0.471	0.211
1	Pluripotent Stem Cell	FSCN1	-0.466065	2.17261e-47	4.35695e-43	0.95	0.987
1	Pluripotent Stem Cell	DMKN	0.49872	1.42446e-47	2.85662e-43	0.764	0.511
1	Pluripotent Stem Cell	GAL	0.533216	1.03643e-47	2.07846e-43	0.74	0.465
1	Pluripotent Stem Cell	NRP1	-0.566399	7.96657e-48	1.59762e-43	0.076	0.378
1	Pluripotent Stem Cell	JADE1	0.46456	5.7296e-48	1.14901e-43	0.541	0.271
1	Pluripotent Stem Cell	CCNI	-0.455898	3.07534e-48	6.16728e-44	0.945	0.979
1	Pluripotent Stem Cell	AC124312.1	0.415767	2.39165e-48	4.79622e-44	0.444	0.196
1	Pluripotent Stem Cell	CNIH4	0.502141	1.07291e-48	2.15162e-44	0.894	0.748
1	Pluripotent Stem Cell	COL6A1	-0.690061	5.37357e-49	1.07762e-44	0.735	0.871
1	Pluripotent Stem Cell	PITX2	-0.721417	4.20633e-49	8.43538e-45	0.121	0.425
1	Pluripotent Stem Cell	HSP90B1	-0.414415	2.73304e-49	5.48083e-45	1	0.999
1	Pluripotent Stem Cell	GPM6B	0.357868	2.6872e-49	5.38892e-45	0.4	0.16
1	Pluripotent Stem Cell	AKIRIN1	0.501191	1.26336e-49	2.53354e-45	0.839	0.628
1	Pluripotent Stem Cell	DMXL1	0.322831	1.23216e-49	2.47098e-45	0.341	0.121
1	Pluripotent Stem Cell	MLLT3	-0.61182	7.81853e-50	1.56793e-45	0.097	0.408
1	Pluripotent Stem Cell	LIX1	-0.758892	3.84049e-50	7.70172e-46	0.111	0.422
1	Pluripotent Stem Cell	COX6A1	0.348666	2.22426e-50	4.46053e-46	1	0.998
1	Pluripotent Stem Cell	CD63	-0.483772	1.66092e-50	3.33081e-46	1	1
1	Pluripotent Stem Cell	MRS2	0.480956	1.12461e-50	2.25529e-46	0.721	0.429
1	Pluripotent Stem Cell	PLS3	0.519655	6.93453e-51	1.39065e-46	0.666	0.387
1	Pluripotent Stem Cell	HSD17B4	0.510724	4.01045e-51	8.04256e-47	0.705	0.428
1	Pluripotent Stem Cell	TSTD1	0.485068	3.52958e-51	7.07822e-47	0.738	0.427
1	Pluripotent Stem Cell	PTAR1	0.437282	3.01757e-51	6.05143e-47	0.51	0.238
1	Pluripotent Stem Cell	ARID3A	-0.620744	2.33944e-51	4.69151e-47	0.542	0.773
1	Pluripotent Stem Cell	FBN2	-0.618372	1.9301e-51	3.87061e-47	0.161	0.477
1	Pluripotent Stem Cell	TNFRSF12A	0.39476	1.29032e-51	2.58761e-47	0.459	0.194
1	Pluripotent Stem Cell	ZNF703	-0.584832	9.02446e-52	1.80976e-47	0.102	0.425
1	Pluripotent Stem Cell	PHC1	0.489121	2.5963e-52	5.20662e-48	0.549	0.281
1	Pluripotent Stem Cell	TRIM24	0.520268	1.63504e-52	3.27891e-48	0.695	0.411
1	Pluripotent Stem Cell	FAM111B	0.343937	8.80722e-53	1.7662e-48	0.338	0.113
1	Pluripotent Stem Cell	RTN3	0.507267	6.66816e-53	1.33723e-48	0.712	0.433
1	Pluripotent Stem Cell	ATP5MC1	0.51344	6.45584e-53	1.29465e-48	0.927	0.796
1	Pluripotent Stem Cell	BOD1L1	0.630226	3.66572e-53	7.35124e-49	0.782	0.555
1	Pluripotent Stem Cell	CALR	-0.484849	3.06579e-53	6.14814e-49	0.962	0.983
1	Pluripotent Stem Cell	MT-CO1	0.295728	2.93734e-53	5.89055e-49	1	1
1	Pluripotent Stem Cell	PMEL	0.37806	2.87893e-53	5.7734e-49	0.336	0.115
1	Pluripotent Stem Cell	HOXB6	-0.662936	1.50262e-53	3.01336e-49	0.088	0.412
1	Pluripotent Stem Cell	ACTG1	-0.332221	1.27272e-53	2.55232e-49	1	1
1	Pluripotent Stem Cell	NDUFAB1	0.437341	1.12917e-53	2.26445e-49	0.974	0.936
1	Pluripotent Stem Cell	PAPSS1	-0.747286	9.70358e-54	1.94596e-49	0.416	0.675
1	Pluripotent Stem Cell	ATP5IF1	0.408925	5.7326e-54	1.14962e-49	0.997	0.985
1	Pluripotent Stem Cell	IL6ST	-0.69737	5.47209e-54	1.09737e-49	0.168	0.491
1	Pluripotent Stem Cell	RCC2	0.519267	3.84872e-54	7.71822e-50	0.899	0.706
1	Pluripotent Stem Cell	RPL24	0.255071	1.85959e-54	3.72922e-50	1	1
1	Pluripotent Stem Cell	NDUFA4	0.338019	1.55877e-54	3.12595e-50	1	0.999
1	Pluripotent Stem Cell	RDX	-0.551233	1.25393e-54	2.51464e-50	0.776	0.919
1	Pluripotent Stem Cell	BEX2	0.388786	1.00551e-54	2.01645e-50	0.44	0.176
1	Pluripotent Stem Cell	WDHD1	0.480245	6.73798e-55	1.35123e-50	0.579	0.288
1	Pluripotent Stem Cell	COX5B	0.410499	1.36136e-56	2.73008e-52	0.997	0.989
1	Pluripotent Stem Cell	GATA3	-0.819177	9.70918e-57	1.94708e-52	0.113	0.449
1	Pluripotent Stem Cell	TPT1	-0.287127	7.30309e-57	1.46456e-52	1	1
1	Pluripotent Stem Cell	SERPINE2	-0.983148	1.18146e-57	2.3693e-53	0.468	0.714
1	Pluripotent Stem Cell	BPTF	0.534826	1.12786e-57	2.26181e-53	0.934	0.769
1	Pluripotent Stem Cell	HOXB9	-0.780127	4.39574e-58	8.81522e-54	0.118	0.458
1	Pluripotent Stem Cell	KNOP1	0.49396	4.06596e-58	8.15388e-54	0.971	0.873
1	Pluripotent Stem Cell	RHOC	-0.622791	3.65232e-58	7.32435e-54	0.418	0.703
1	Pluripotent Stem Cell	MYO1E	0.282989	3.03094e-58	6.07825e-54	0.274	0.074
1	Pluripotent Stem Cell	FAM162A	0.633862	3.00171e-58	6.01963e-54	0.792	0.527
1	Pluripotent Stem Cell	APLNR	-0.87993	2.18786e-58	4.38754e-54	0.213	0.539
1	Pluripotent Stem Cell	CDYL	0.481093	1.38988e-58	2.78726e-54	0.567	0.27
1	Pluripotent Stem Cell	IFITM1	0.349803	3.81173e-59	7.64404e-55	0.338	0.107
1	Pluripotent Stem Cell	STOX2	0.305374	1.8704e-59	3.7509e-55	0.263	0.068
1	Pluripotent Stem Cell	HOXB-AS3	-0.999746	8.72926e-60	1.75057e-55	0.168	0.51
1	Pluripotent Stem Cell	FGD4	0.358726	4.28483e-60	8.5928e-56	0.331	0.102
1	Pluripotent Stem Cell	FGFR1	0.497614	1.82822e-60	3.66631e-56	0.931	0.703
1	Pluripotent Stem Cell	MEIS2	-0.959837	8.33132e-61	1.67076e-56	0.236	0.569
1	Pluripotent Stem Cell	SLC39A10	0.577877	7.82463e-61	1.56915e-56	0.801	0.537
1	Pluripotent Stem Cell	ATP5F1E	-0.41096	5.23363e-61	1.04955e-56	1	1
1	Pluripotent Stem Cell	ZNF503	-0.7355	4.71348e-61	9.45241e-57	0.111	0.462
1	Pluripotent Stem Cell	DEK	0.525011	2.3896e-61	4.7921e-57	0.988	0.902
1	Pluripotent Stem Cell	JMJD1C	0.567933	2.36783e-61	4.74844e-57	0.704	0.408
1	Pluripotent Stem Cell	SEPHS1	0.59334	1.89915e-61	3.80856e-57	0.775	0.503
1	Pluripotent Stem Cell	RPRM	0.482808	1.18517e-61	2.37674e-57	0.542	0.233
1	Pluripotent Stem Cell	TOMM7	0.39518	8.9817e-62	1.80119e-57	1	0.998
1	Pluripotent Stem Cell	MYEF2	0.420449	7.72399e-62	1.54897e-57	0.381	0.129
1	Pluripotent Stem Cell	SKIL	0.588694	4.73377e-62	9.4931e-58	0.662	0.36
1	Pluripotent Stem Cell	ALPL	0.457895	4.69374e-62	9.41284e-58	0.511	0.213
1	Pluripotent Stem Cell	ACTC1	-1.58923	3.8561e-62	7.73303e-58	0.393	0.678
1	Pluripotent Stem Cell	TMEM88	-1.20333	3.65411e-62	7.32795e-58	0.25	0.58
1	Pluripotent Stem Cell	SSR2	-0.585054	2.69854e-62	5.41166e-58	0.872	0.963
1	Pluripotent Stem Cell	MAP4K1	0.273485	2.44767e-62	4.90855e-58	0.258	0.063
1	Pluripotent Stem Cell	DUSP6	-0.79154	1.28215e-62	2.57121e-58	0.165	0.517
1	Pluripotent Stem Cell	UBE2D2	0.553422	4.6619e-63	9.34898e-59	0.931	0.795
1	Pluripotent Stem Cell	SERBP1	0.39189	1.60935e-63	3.22739e-59	1	0.999
1	Pluripotent Stem Cell	MTA3	0.579581	9.89052e-64	1.98345e-59	0.655	0.359
1	Pluripotent Stem Cell	RPS6	0.250209	2.8758e-64	5.76712e-60	1	1
1	Pluripotent Stem Cell	NDUFS5	0.392998	2.75405e-64	5.52297e-60	1	0.998
1	Pluripotent Stem Cell	BMP4	-0.851432	2.10212e-64	4.21558e-60	0.298	0.633
1	Pluripotent Stem Cell	BEND3	0.335441	1.84891e-64	3.70781e-60	0.317	0.09
1	Pluripotent Stem Cell	TNNI3	0.283031	3.23494e-65	6.48735e-61	0.274	0.067
1	Pluripotent Stem Cell	PITX1	-0.969644	8.6673e-66	1.73814e-61	0.192	0.539
1	Pluripotent Stem Cell	USP28	0.472607	1.11118e-66	2.22835e-62	0.494	0.198
1	Pluripotent Stem Cell	PRSS23	-0.839628	5.70058e-67	1.14319e-62	0.161	0.531
1	Pluripotent Stem Cell	CLDN6	0.531648	1.6617e-67	3.33237e-63	0.913	0.575
1	Pluripotent Stem Cell	CCND1	0.539732	1.55251e-67	3.11341e-63	0.962	0.803
1	Pluripotent Stem Cell	DIAPH2	0.526011	1.34259e-67	2.69243e-63	0.504	0.205
1	Pluripotent Stem Cell	GAP43	0.333137	7.65226e-68	1.53459e-63	0.354	0.103
1	Pluripotent Stem Cell	AUTS2	0.519786	6.66718e-68	1.33704e-63	0.508	0.208
1	Pluripotent Stem Cell	B2M	-0.792776	1.31858e-68	2.64428e-64	0.667	0.851
1	Pluripotent Stem Cell	TCEAL9	-0.633992	6.81751e-69	1.36718e-64	0.808	0.937
1	Pluripotent Stem Cell	TTC3	-0.794869	3.57476e-69	7.16883e-65	0.385	0.71
1	Pluripotent Stem Cell	FN1	-1.83226	9.97183e-71	1.99975e-66	0.851	0.949
1	Pluripotent Stem Cell	PREX2	0.30649	7.54545e-71	1.51317e-66	0.26	0.058
1	Pluripotent Stem Cell	DDT	0.587427	1.16809e-72	2.34249e-68	0.962	0.862
1	Pluripotent Stem Cell	ARHGAP29	-0.861398	3.33046e-73	6.67891e-69	0.282	0.643
1	Pluripotent Stem Cell	GPRC5B	0.513751	2.33331e-73	4.67923e-69	0.523	0.206
1	Pluripotent Stem Cell	EIF3K	0.480181	9.48793e-74	1.90271e-69	1	0.99
1	Pluripotent Stem Cell	JARID2	0.661439	6.36787e-74	1.27701e-69	0.827	0.512
1	Pluripotent Stem Cell	RPSA	0.301006	3.46041e-74	6.93951e-70	1	1
1	Pluripotent Stem Cell	IGDCC3	-0.849718	1.0061e-74	2.01764e-70	0.326	0.68
1	Pluripotent Stem Cell	MSX2	-0.869936	2.24607e-75	4.50427e-71	0.229	0.614
1	Pluripotent Stem Cell	PCSK9	0.354725	1.91748e-75	3.84532e-71	0.26	0.056
1	Pluripotent Stem Cell	HMGA1	0.349329	1.47591e-75	2.95979e-71	1	1
1	Pluripotent Stem Cell	MALAT1	-0.971116	1.15281e-75	2.31184e-71	1	1
1	Pluripotent Stem Cell	SERPINH1	-0.71891	6.55629e-76	1.3148e-71	0.87	0.966
1	Pluripotent Stem Cell	APELA	0.472539	6.14032e-76	1.23138e-71	0.506	0.175
1	Pluripotent Stem Cell	LINC01356	0.70927	1.82373e-76	3.65731e-72	0.643	0.289
1	Pluripotent Stem Cell	TBC1D23	0.494743	1.56485e-76	3.13815e-72	0.48	0.173
1	Pluripotent Stem Cell	PPIB	-0.573147	3.66062e-77	7.341e-73	0.979	0.998
1	Pluripotent Stem Cell	AHNAK	-0.936312	1.3524e-78	2.7121e-74	0.298	0.664
1	Pluripotent Stem Cell	NASP	0.523491	1.27227e-78	2.55141e-74	1	0.991
1	Pluripotent Stem Cell	H2AFY	-0.723614	2.80452e-79	5.62418e-75	0.51	0.809
1	Pluripotent Stem Cell	WNT5A	-0.998465	1.29612e-79	2.59924e-75	0.231	0.618
1	Pluripotent Stem Cell	TRIM71	0.689221	8.64852e-80	1.73437e-75	0.901	0.673
1	Pluripotent Stem Cell	CECR2	0.58741	3.41665e-80	6.85175e-76	0.582	0.246
1	Pluripotent Stem Cell	PMAIP1	0.536425	3.0061e-80	6.02843e-76	0.478	0.164
1	Pluripotent Stem Cell	RPL8	0.286546	6.30387e-81	1.26418e-76	1	1
1	Pluripotent Stem Cell	SCNN1A	0.375833	5.98819e-81	1.20087e-76	0.345	0.088
1	Pluripotent Stem Cell	ALDH3A2	0.545252	2.71545e-81	5.44556e-77	0.551	0.216
1	Pluripotent Stem Cell	UQCRH	0.442824	1.67334e-81	3.35572e-77	1	1
1	Pluripotent Stem Cell	PWAR6	0.739599	3.41779e-82	6.85404e-78	0.692	0.358
1	Pluripotent Stem Cell	PAK1	0.648664	3.52402e-83	7.06706e-79	0.704	0.356
1	Pluripotent Stem Cell	PIM1	0.443752	1.17232e-83	2.35098e-79	0.376	0.102
1	Pluripotent Stem Cell	PTMA	0.443664	9.9178e-84	1.98891e-79	1	1
1	Pluripotent Stem Cell	CDH11	-0.955566	3.0149e-84	6.04607e-80	0.198	0.61
1	Pluripotent Stem Cell	NQO2	0.797961	2.46767e-85	4.94867e-81	0.7	0.365
1	Pluripotent Stem Cell	SSB	0.557711	1.66256e-85	3.3341e-81	0.997	0.968
1	Pluripotent Stem Cell	FTL	-0.590529	1.16695e-85	2.3402e-81	1	1
1	Pluripotent Stem Cell	CYB5A	-1.12892	2.27199e-86	4.55626e-82	0.711	0.891
1	Pluripotent Stem Cell	VCAN	0.594739	1.51199e-87	3.03215e-83	0.991	0.824
1	Pluripotent Stem Cell	KRT8	-0.96143	1.50147e-87	3.01105e-83	0.951	0.98
1	Pluripotent Stem Cell	ATP2B1	-1.17908	1.42747e-87	2.86266e-83	0.61	0.844
1	Pluripotent Stem Cell	PMP22	-1.35297	4.07839e-88	8.17881e-84	0.205	0.61
1	Pluripotent Stem Cell	ITGB1	-0.808205	3.25021e-88	6.51798e-84	0.827	0.947
1	Pluripotent Stem Cell	ADGRV1	0.494578	4.20037e-89	8.42342e-85	0.421	0.122
1	Pluripotent Stem Cell	ZSCAN10	0.36352	2.52939e-90	5.07243e-86	0.31	0.066
1	Pluripotent Stem Cell	USP9X	0.71821	3.98143e-91	7.98437e-87	0.733	0.376
1	Pluripotent Stem Cell	DNAJB6	0.769434	1.48026e-92	2.96851e-88	0.88	0.645
1	Pluripotent Stem Cell	DOK4	-1.03493	8.97065e-93	1.79897e-88	0.303	0.699
1	Pluripotent Stem Cell	TCEA1	0.747725	1.71073e-94	3.43069e-90	0.934	0.738
1	Pluripotent Stem Cell	SCG3	0.608232	1.68357e-94	3.37624e-90	0.546	0.193
1	Pluripotent Stem Cell	POU5F1B	0.4408	3.31369e-95	6.64528e-91	0.428	0.116
1	Pluripotent Stem Cell	TMSB10	-0.513327	4.28573e-96	8.59461e-92	1	1
1	Pluripotent Stem Cell	HAS2	-1.14675	2.4681e-96	4.94953e-92	0.206	0.645
1	Pluripotent Stem Cell	GABRB3	0.494999	2.76494e-98	5.5448e-94	0.463	0.131
1	Pluripotent Stem Cell	KIF1A	0.409909	4.53753e-99	9.09956e-95	0.338	0.072
1	Pluripotent Stem Cell	MAL2	0.542299	4.46888e-100	8.9619e-96	0.489	0.148
1	Pluripotent Stem Cell	RGMB	0.523988	4.60156e-101	9.22798e-97	0.44	0.121
1	Pluripotent Stem Cell	ITGA6	0.610796	3.00026e-102	6.01672e-98	0.626	0.226
1	Pluripotent Stem Cell	H3F3A	0.421423	7.00196e-104	1.40417e-99	1	1
1	Pluripotent Stem Cell	NTS	-1.60266	1.05825e-104	2.12221e-100	0.731	0.917
1	Pluripotent Stem Cell	SPARC	-1.04476	3.75472e-105	7.52971e-101	0.657	0.903
1	Pluripotent Stem Cell	CD24	0.74208	1.23935e-105	2.4854e-101	1	0.975
1	Pluripotent Stem Cell	B3GNT7	0.502928	4.01731e-106	8.05632e-102	0.426	0.105
1	Pluripotent Stem Cell	ZIC2	0.405772	2.37709e-108	4.76701e-104	0.307	0.054
1	Pluripotent Stem Cell	REST	0.82642	1.00247e-108	2.01036e-104	0.867	0.541
1	Pluripotent Stem Cell	VASH2	0.5665	4.03821e-110	8.09823e-106	0.463	0.124
1	Pluripotent Stem Cell	GRB14	0.355387	1.82742e-111	3.6647e-107	0.258	0.036
1	Pluripotent Stem Cell	UCHL1	0.817428	7.2489e-112	1.45369e-107	0.957	0.718
1	Pluripotent Stem Cell	VSIG10	0.585419	4.74967e-112	9.52498e-108	0.508	0.148
1	Pluripotent Stem Cell	MGST1	0.787123	2.20256e-112	4.41702e-108	0.951	0.748
1	Pluripotent Stem Cell	CEBPZ	0.820914	3.83967e-113	7.70007e-109	0.934	0.718
1	Pluripotent Stem Cell	SEPT11	-0.919518	1.17362e-113	2.35358e-109	0.6	0.887
1	Pluripotent Stem Cell	NEAT1	-1.72734	1.08855e-113	2.18297e-109	0.674	0.931
1	Pluripotent Stem Cell	SP5	0.724071	7.02458e-114	1.40871e-109	0.638	0.232
1	Pluripotent Stem Cell	SLIRP	0.57059	4.78702e-114	9.59989e-110	1	0.999
1	Pluripotent Stem Cell	RBP1	0.814864	4.43376e-114	8.89145e-110	0.967	0.706
1	Pluripotent Stem Cell	FOXH1	0.701147	1.27077e-115	2.54841e-111	0.73	0.288
1	Pluripotent Stem Cell	LINC01108	0.398271	3.72372e-116	7.46755e-112	0.298	0.048
1	Pluripotent Stem Cell	SYT6	0.4169	2.08567e-120	4.1826e-116	0.334	0.058
1	Pluripotent Stem Cell	SMPDL3B	0.356822	3.91702e-123	7.85519e-119	0.274	0.037
1	Pluripotent Stem Cell	HAPLN1	-1.89564	2.88051e-124	5.77657e-120	0.532	0.865
1	Pluripotent Stem Cell	CDCA7L	0.591393	1.16974e-124	2.34581e-120	0.563	0.162
1	Pluripotent Stem Cell	POLR3G	0.644165	6.26462e-125	1.25631e-120	0.494	0.132
1	Pluripotent Stem Cell	IGFBP2	0.957869	1.51304e-125	3.03425e-121	0.948	0.671
1	Pluripotent Stem Cell	AC007207.2	0.379195	9.63652e-127	1.93251e-122	0.26	0.032
1	Pluripotent Stem Cell	PIM2	0.440122	7.09567e-127	1.42297e-122	0.369	0.068
1	Pluripotent Stem Cell	VIM	-1.64523	3.1406e-128	6.29817e-124	0.797	0.945
1	Pluripotent Stem Cell	RGS5	-1.57694	8.98846e-129	1.80255e-124	0.412	0.806
1	Pluripotent Stem Cell	TUBB2A	0.919632	1.24027e-129	2.48724e-125	0.986	0.811
1	Pluripotent Stem Cell	SET	0.599306	2.23191e-130	4.47588e-126	1	0.999
1	Pluripotent Stem Cell	SNRPN	0.871061	1.10911e-131	2.2242e-127	0.969	0.799
1	Pluripotent Stem Cell	RGMA	0.413618	4.04232e-132	8.10647e-128	0.328	0.051
1	Pluripotent Stem Cell	CD99	-1.20202	1.56126e-133	3.13096e-129	0.489	0.858
1	Pluripotent Stem Cell	PEBP1	0.754879	1.19307e-133	2.39259e-129	0.998	0.982
1	Pluripotent Stem Cell	HAND1	-1.5466	4.10462e-134	8.23141e-130	0.458	0.839
1	Pluripotent Stem Cell	GRID2	0.374808	1.065e-134	2.13574e-130	0.272	0.033
1	Pluripotent Stem Cell	CCDC169	0.484327	6.43125e-135	1.28972e-130	0.376	0.068
1	Pluripotent Stem Cell	CFAP298	1.05447	2.92635e-136	5.86851e-132	0.764	0.359
1	Pluripotent Stem Cell	CALD1	-1.10972	1.5359e-136	3.08009e-132	0.842	0.976
1	Pluripotent Stem Cell	MAD2L2	0.894678	8.37601e-137	1.67973e-132	0.816	0.406
1	Pluripotent Stem Cell	CD9	0.883332	4.38219e-137	8.78804e-133	0.816	0.341
1	Pluripotent Stem Cell	GDF3	0.433683	1.47168e-137	2.95131e-133	0.298	0.039
1	Pluripotent Stem Cell	MSX1	-1.24479	5.28271e-138	1.05939e-133	0.451	0.861
1	Pluripotent Stem Cell	TENT5B	0.597847	1.44302e-138	2.89384e-134	0.515	0.125
1	Pluripotent Stem Cell	RHOBTB3	-1.24047	3.13607e-141	6.28907e-137	0.27	0.78
1	Pluripotent Stem Cell	SCGB3A2	0.689148	2.97965e-144	5.97539e-140	0.516	0.124
1	Pluripotent Stem Cell	CBR1	0.91707	7.754e-145	1.55499e-140	0.666	0.225
1	Pluripotent Stem Cell	SFRP2	0.63916	6.22829e-147	1.24902e-142	0.534	0.128
1	Pluripotent Stem Cell	PLPP2	0.638198	1.15775e-149	2.32175e-145	0.468	0.097
1	Pluripotent Stem Cell	TERF1	1.11373	1.57721e-153	3.16294e-149	0.96	0.719
1	Pluripotent Stem Cell	GPC4	0.695769	2.63641e-154	5.28706e-150	0.589	0.154
1	Pluripotent Stem Cell	FGFBP3	0.554298	3.55055e-163	7.12028e-159	0.385	0.059
1	Pluripotent Stem Cell	GSTP1	0.663459	2.53656e-163	5.08682e-159	1	1
1	Pluripotent Stem Cell	MYO10	1.06733	6.07445e-166	1.21817e-161	0.86	0.429
1	Pluripotent Stem Cell	TBX3	-1.28645	6.48159e-167	1.29982e-162	0.412	0.884
1	Pluripotent Stem Cell	DCLK1	0.650417	1.61938e-167	3.2475e-163	0.494	0.095
1	Pluripotent Stem Cell	PODXL	1.03122	2.74193e-168	5.49867e-164	0.945	0.467
1	Pluripotent Stem Cell	TUBB2B	1.03232	5.61475e-172	1.12598e-167	1	0.934
1	Pluripotent Stem Cell	PTPRZ1	0.676505	5.83754e-173	1.17066e-168	0.525	0.108
1	Pluripotent Stem Cell	PARP1	0.981488	4.63957e-173	9.30419e-169	0.993	0.895
1	Pluripotent Stem Cell	SALL3	0.759014	1.90826e-173	3.82683e-169	0.674	0.188
1	Pluripotent Stem Cell	GJA1	0.97402	8.94913e-175	1.79466e-170	1	0.955
1	Pluripotent Stem Cell	BAMBI	-1.43701	6.59844e-177	1.32325e-172	0.582	0.941
1	Pluripotent Stem Cell	ATP5ME	0.69899	5.10215e-177	1.02319e-172	1	0.999
1	Pluripotent Stem Cell	BCL11A	0.651005	2.92532e-177	5.86644e-173	0.503	0.096
1	Pluripotent Stem Cell	FRAT2	0.630022	7.36143e-182	1.47626e-177	0.501	0.093
1	Pluripotent Stem Cell	AC007218.1	0.478756	1.0844e-182	2.17465e-178	0.319	0.032
1	Pluripotent Stem Cell	KRT19	-1.78461	2.73761e-183	5.49e-179	0.931	0.991
1	Pluripotent Stem Cell	LITAF	1.15013	6.77683e-184	1.35902e-179	0.827	0.357
1	Pluripotent Stem Cell	MDK	-0.891183	1.09283e-186	2.19156e-182	1	1
1	Pluripotent Stem Cell	ATP5PD	1.04978	1.06747e-188	2.14071e-184	0.997	0.894
1	Pluripotent Stem Cell	SERPINB9	1.518	1.2861e-192	2.57915e-188	0.917	0.48
1	Pluripotent Stem Cell	DPYSL3	1.2395	8.13574e-195	1.63154e-190	0.846	0.334
1	Pluripotent Stem Cell	S100A11	-1.28795	2.94552e-196	5.90694e-192	0.898	0.995
1	Pluripotent Stem Cell	PSIP1	1.11268	2.93423e-197	5.88431e-193	0.998	0.842
1	Pluripotent Stem Cell	CRABP1	0.626186	8.89885e-202	1.78457e-197	0.466	0.07
1	Pluripotent Stem Cell	MIAT	0.48205	9.93435e-204	1.99223e-199	0.312	0.025
1	Pluripotent Stem Cell	COX7C	0.756216	9.57976e-204	1.92113e-199	1	1
1	Pluripotent Stem Cell	GBX2	0.540296	5.21806e-205	1.04643e-200	0.407	0.049
1	Pluripotent Stem Cell	NKX1-2	0.737632	1.4651e-208	2.93811e-204	0.544	0.095
1	Pluripotent Stem Cell	CLU	1.06596	6.96541e-210	1.39684e-205	0.756	0.222
1	Pluripotent Stem Cell	RABGAP1L	0.803078	1.14524e-211	2.29666e-207	0.563	0.107
1	Pluripotent Stem Cell	PLA2G16	1.26194	2.85327e-222	5.72194e-218	0.813	0.262
1	Pluripotent Stem Cell	NMRK2	0.681596	8.68188e-223	1.74107e-218	0.477	0.066
1	Pluripotent Stem Cell	PRTG	-1.78697	2.67342e-224	5.36128e-220	0.478	0.954
1	Pluripotent Stem Cell	L1TD1	1.52246	1.21236e-224	2.43128e-220	0.986	0.533
1	Pluripotent Stem Cell	DNMT3B	1.37477	2.71192e-231	5.43849e-227	0.891	0.377
1	Pluripotent Stem Cell	AL117378.1	0.670919	1.07027e-241	2.14632e-237	0.503	0.066
1	Pluripotent Stem Cell	UGP2	1.47692	1.05012e-241	2.10592e-237	0.976	0.623
1	Pluripotent Stem Cell	C9orf135	0.622314	2.65522e-247	5.32478e-243	0.395	0.035
1	Pluripotent Stem Cell	FOXB1	0.481703	1.80427e-253	3.61828e-249	0.302	0.015
1	Pluripotent Stem Cell	LNCPRESS1	0.505674	8.74409e-255	1.75354e-250	0.326	0.019
1	Pluripotent Stem Cell	VRTN	0.851384	7.31144e-258	1.46624e-253	0.626	0.107
1	Pluripotent Stem Cell	DPPA4	1.59456	6.9622e-263	1.3962e-258	0.962	0.521
1	Pluripotent Stem Cell	LINC00678	0.711308	1.01118e-268	2.02781e-264	0.506	0.06
1	Pluripotent Stem Cell	NANOG	0.609497	2.27343e-274	4.55914e-270	0.437	0.038
1	Pluripotent Stem Cell	AC064802.1	0.526153	4.3675e-276	8.75859e-272	0.38	0.026
1	Pluripotent Stem Cell	IRX2	0.952218	1.81242e-285	3.63462e-281	0.657	0.109
1	Pluripotent Stem Cell	POU5F1	1.84536	2.51217e-289	5.0379e-285	1	0.632
1	Pluripotent Stem Cell	VAT1L	0.58862	4.15887e-295	8.3402e-291	0.395	0.026
1	Pluripotent Stem Cell	AC009446.1	1.32187	0	0	0.797	0.114
1	Pluripotent Stem Cell	AC106864.1	3.06533	0	0	0.998	0.439
1	Pluripotent Stem Cell	AL353747.4	1.77197	0	0	0.875	0.075
1	Pluripotent Stem Cell	CNMD	0.799928	0	0	0.53	0.05
1	Pluripotent Stem Cell	FST	1.54325	0	0	0.809	0.167
1	Pluripotent Stem Cell	NODAL	1.16794	0	0	0.698	0.066
1	Pluripotent Stem Cell	SOX2	1.9148	0	0	0.854	0.044
1	Pluripotent Stem Cell	TDGF1	1.64179	0	0	0.846	0.112
1	Pluripotent Stem Cell	USP44	0.806455	0	0	0.504	0.028
2	Ectoderm	FN1	-1.16283	0.000719402	1	0.963	0.937
2	Ectoderm	SPARC	-0.258537	1.02648e-05	0.205851	0.889	0.881
2	Ectoderm	PDPN	-0.251216	7.19003e-06	0.144189	0.252	0.316
2	Ectoderm	ZNF90	-0.263993	6.96095e-06	0.139595	0.218	0.285
2	Ectoderm	APOA1	-1.93654	5.60103e-06	0.112323	0.76	0.746
2	Ectoderm	CTSL	-0.354018	1.29175e-06	0.0259048	0.502	0.552
2	Ectoderm	S100A6	-0.532472	9.47892e-07	0.019009	0.41	0.484
2	Ectoderm	RGS5	-0.285291	3.30234e-07	0.00662251	0.787	0.77
2	Ectoderm	RRS1	0.250001	6.99756e-09	0.000140329	0.565	0.506
2	Ectoderm	APOA2	-1.64905	5.48414e-09	0.000109979	0.425	0.482
2	Ectoderm	CDH11	-0.270479	4.37098e-10	8.76557e-06	0.526	0.584
2	Ectoderm	CST1	-1.5068	1.31987e-10	2.64688e-06	0.348	0.416
2	Ectoderm	COL4A2	-0.253932	8.72335e-11	1.74938e-06	0.383	0.475
2	Ectoderm	CRABP2	-0.276472	2.62352e-11	5.2612e-07	0.925	0.933
2	Ectoderm	CYB5A	-0.412471	5.85034e-12	1.17323e-07	0.883	0.875
2	Ectoderm	MAP1B	0.361013	4.13218e-12	8.28668e-08	0.939	0.925
2	Ectoderm	TGFBI	0.2833	2.18231e-12	4.3764e-08	0.389	0.292
2	Ectoderm	COL6A3	-0.383054	2.09921e-12	4.20976e-08	0.201	0.295
2	Ectoderm	FAM162A	-0.251983	1.5143e-12	3.03677e-08	0.46	0.566
2	Ectoderm	LGALS1	-0.738611	3.56743e-13	7.15412e-09	0.44	0.533
2	Ectoderm	COL3A1	-0.876414	3.19662e-13	6.41051e-09	0.297	0.384
2	Ectoderm	DUSP6	-0.275761	2.76351e-14	5.54194e-10	0.399	0.504
2	Ectoderm	WNT5A	-0.348548	9.87997e-15	1.98133e-10	0.518	0.597
2	Ectoderm	MEST	-0.590369	9.41043e-15	1.88717e-10	0.785	0.813
2	Ectoderm	ATP5PD	-0.305437	6.43179e-15	1.28983e-10	0.895	0.904
2	Ectoderm	ALCAM	-0.260259	3.23649e-15	6.49046e-11	0.354	0.478
2	Ectoderm	TERF2IP	-0.26307	2.59271e-15	5.19942e-11	0.257	0.371
2	Ectoderm	AP1S2	-0.293031	2.55041e-15	5.11458e-11	0.384	0.493
2	Ectoderm	AAK1	0.2619	2.50615e-15	5.02583e-11	0.494	0.391
2	Ectoderm	CTNNBL1	0.292833	1.15481e-15	2.31585e-11	0.635	0.563
2	Ectoderm	HPGD	0.319707	1.11979e-15	2.24562e-11	0.34	0.232
2	Ectoderm	SQSTM1	0.257541	7.3265e-16	1.46926e-11	0.53	0.427
2	Ectoderm	PRRX1	-0.271764	5.36859e-16	1.07662e-11	0.172	0.29
2	Ectoderm	COL5A1	-0.381939	3.03535e-16	6.0871e-12	0.272	0.382
2	Ectoderm	NR6A1	-0.259895	2.39616e-16	4.80526e-12	0.547	0.646
2	Ectoderm	GPC3	-0.395395	1.88128e-16	3.77271e-12	0.288	0.409
2	Ectoderm	NID2	-0.255873	1.58437e-16	3.1773e-12	0.16	0.275
2	Ectoderm	PTGR1	-0.46512	1.90218e-17	3.81464e-13	0.281	0.399
2	Ectoderm	GABARAPL1	0.261975	1.36004e-17	2.72743e-13	0.385	0.272
2	Ectoderm	EGFL7	-0.284564	8.7785e-18	1.76044e-13	0.201	0.329
2	Ectoderm	PHGDH	0.26387	5.75658e-18	1.15443e-13	0.84	0.756
2	Ectoderm	MLLT11	0.279996	3.9698e-18	7.96104e-14	0.693	0.599
2	Ectoderm	ZNF292	0.259627	3.7628e-18	7.54591e-14	0.669	0.56
2	Ectoderm	HSD17B4	-0.251823	2.85109e-18	5.71757e-14	0.34	0.472
2	Ectoderm	LINC00467	-0.28439	2.78261e-18	5.58025e-14	0.166	0.287
2	Ectoderm	COL1A1	-0.663712	2.39886e-18	4.81067e-14	0.304	0.425
2	Ectoderm	IMPAD1	-0.32644	1.96329e-18	3.93717e-14	0.289	0.409
2	Ectoderm	SYPL1	0.254907	1.60172e-18	3.21209e-14	0.632	0.526
2	Ectoderm	SERPINH1	-0.305198	1.54353e-18	3.0954e-14	0.964	0.957
2	Ectoderm	TUSC3	0.277982	1.07306e-18	2.15192e-14	0.581	0.479
2	Ectoderm	EMG1	-0.255388	8.08348e-19	1.62106e-14	0.409	0.539
2	Ectoderm	GRN	0.28843	7.24642e-19	1.4532e-14	0.58	0.473
2	Ectoderm	RPS27L	-0.27889	5.69391e-19	1.14186e-14	0.922	0.941
2	Ectoderm	TMEM167A	0.263963	3.07641e-19	6.16943e-15	0.799	0.726
2	Ectoderm	SDCBP	0.265067	2.53835e-19	5.0904e-15	0.628	0.514
2	Ectoderm	PTS	0.303019	1.77411e-19	3.5578e-15	0.475	0.366
2	Ectoderm	RALBP1	0.29438	1.67868e-19	3.36643e-15	0.715	0.636
2	Ectoderm	MDH1	0.274293	1.06351e-19	2.13276e-15	0.828	0.766
2	Ectoderm	CREB3L2	0.265209	7.26077e-20	1.45607e-15	0.464	0.336
2	Ectoderm	SNRPN	-0.296709	5.78769e-20	1.16066e-15	0.765	0.823
2	Ectoderm	TMEM30A	0.25167	4.61649e-20	9.2579e-16	0.523	0.393
2	Ectoderm	GOLM1	0.335824	2.24972e-20	4.51159e-16	0.539	0.439
2	Ectoderm	MRPL1	-0.25724	1.80602e-20	3.62179e-16	0.41	0.555
2	Ectoderm	NRIP1	0.259715	1.6621e-20	3.33317e-16	0.368	0.249
2	Ectoderm	KLF6	0.355624	1.1524e-20	2.31101e-16	0.507	0.393
2	Ectoderm	MRPL3	-0.251631	1.12409e-20	2.25425e-16	0.542	0.67
2	Ectoderm	TUBB6	-0.305261	1.12201e-20	2.25009e-16	0.297	0.434
2	Ectoderm	GTF2F2	-0.253919	9.85112e-21	1.97554e-16	0.347	0.486
2	Ectoderm	DPPA4	-0.428166	7.58459e-21	1.52101e-16	0.458	0.577
2	Ectoderm	CKAP4	-0.27597	7.15359e-21	1.43458e-16	0.563	0.698
2	Ectoderm	RPL26L1	-0.252854	6.8982e-21	1.38337e-16	0.497	0.635
2	Ectoderm	PFN2	0.281932	6.6927e-21	1.34215e-16	0.699	0.606
2	Ectoderm	SNHG9	-0.250233	5.97297e-21	1.19782e-16	0.3	0.447
2	Ectoderm	LAMA1	-0.353329	4.71377e-21	9.45299e-17	0.182	0.316
2	Ectoderm	UTP18	-0.253777	3.89192e-21	7.80486e-17	0.342	0.49
2	Ectoderm	ABLIM1	-0.296118	3.54328e-21	7.10569e-17	0.176	0.312
2	Ectoderm	UROD	-0.250627	3.12579e-21	6.26846e-17	0.486	0.626
2	Ectoderm	CLCN5	0.286724	3.02624e-21	6.06882e-17	0.409	0.282
2	Ectoderm	HOXA9	-0.257529	1.93651e-21	3.88348e-17	0.13	0.261
2	Ectoderm	COLEC12	-0.318223	1.75435e-21	3.51817e-17	0.232	0.372
2	Ectoderm	CIRBP	0.253217	1.50703e-21	3.02221e-17	0.894	0.826
2	Ectoderm	RAI14	0.369051	1.40673e-21	2.82106e-17	0.493	0.383
2	Ectoderm	BAZ1A	-0.276941	1.24955e-21	2.50585e-17	0.312	0.457
2	Ectoderm	IGF2BP1	-0.256207	1.12849e-21	2.26308e-17	0.784	0.869
2	Ectoderm	COL18A1	-0.437398	8.84079e-22	1.77293e-17	0.383	0.52
2	Ectoderm	CSKMT	-0.274686	8.23638e-22	1.65172e-17	0.63	0.744
2	Ectoderm	MT-ND5	-0.252424	7.96648e-22	1.5976e-17	0.913	0.95
2	Ectoderm	HMGXB4	-0.251042	7.78403e-22	1.56101e-17	0.316	0.47
2	Ectoderm	POLD2	-0.254562	7.69833e-22	1.54382e-17	0.407	0.561
2	Ectoderm	KPNA3	-0.267778	7.10335e-22	1.42451e-17	0.315	0.463
2	Ectoderm	CRHBP	-1.03088	6.78921e-22	1.36151e-17	0.136	0.262
2	Ectoderm	LBH	0.30511	5.68741e-22	1.14055e-17	0.465	0.329
2	Ectoderm	FLNB	0.260084	5.20579e-22	1.04397e-17	0.459	0.321
2	Ectoderm	EXOSC4	-0.253272	4.94775e-22	9.92221e-18	0.321	0.473
2	Ectoderm	MT-ATP8	-0.261645	4.63207e-22	9.28915e-18	0.422	0.577
2	Ectoderm	PPID	-0.260141	4.32131e-22	8.66596e-18	0.341	0.49
2	Ectoderm	TXNRD1	-0.260017	3.33019e-22	6.67836e-18	0.352	0.506
2	Ectoderm	SLC7A11	0.262162	3.29755e-22	6.6129e-18	0.297	0.177
2	Ectoderm	GLUL	0.365818	3.20134e-22	6.41996e-18	0.705	0.628
2	Ectoderm	COA1	-0.261278	3.0479e-22	6.11226e-18	0.42	0.572
2	Ectoderm	TGS1	-0.253167	2.41682e-22	4.84669e-18	0.36	0.509
2	Ectoderm	LSM6	-0.259553	2.29696e-22	4.60633e-18	0.389	0.543
2	Ectoderm	CCDC186	0.264162	2.08671e-22	4.18468e-18	0.398	0.266
2	Ectoderm	COTL1	-0.26355	1.56316e-22	3.13476e-18	0.564	0.708
2	Ectoderm	REEP5	0.276774	1.52794e-22	3.06413e-18	0.669	0.558
2	Ectoderm	PHF5A	-0.255267	1.16399e-22	2.33427e-18	0.446	0.6
2	Ectoderm	CDX4	-0.314434	1.09289e-22	2.19168e-18	0.131	0.265
2	Ectoderm	ATP6V1E1	0.258427	9.28365e-23	1.86174e-18	0.71	0.599
2	Ectoderm	PMP22	0.351464	9.27121e-23	1.85925e-18	0.683	0.556
2	Ectoderm	TUBG1	-0.251453	8.09701e-23	1.62377e-18	0.284	0.439
2	Ectoderm	TMEM147	-0.250985	7.12275e-23	1.4284e-18	0.793	0.871
2	Ectoderm	NREP	-0.276765	6.688e-23	1.34121e-18	0.521	0.66
2	Ectoderm	LINC01356	-0.488418	6.4781e-23	1.29912e-18	0.2	0.341
2	Ectoderm	IGF2BP2	0.282784	5.75327e-23	1.15376e-18	0.755	0.661
2	Ectoderm	PRKX	0.263075	5.5396e-23	1.11091e-18	0.313	0.191
2	Ectoderm	ELOVL5	-0.250036	5.25552e-23	1.05394e-18	0.309	0.47
2	Ectoderm	ZC3H15	-0.255195	4.46115e-23	8.94639e-19	0.827	0.894
2	Ectoderm	SNX5	-0.269977	4.22561e-23	8.47404e-19	0.649	0.765
2	Ectoderm	HES6	-0.288069	4.14843e-23	8.31926e-19	0.133	0.273
2	Ectoderm	KRAS	0.328583	3.85107e-23	7.72294e-19	0.649	0.533
2	Ectoderm	BBX	0.297096	3.41575e-23	6.84995e-19	0.597	0.479
2	Ectoderm	DGKD	0.253882	2.39022e-23	4.79335e-19	0.325	0.199
2	Ectoderm	RAP1B	-0.315408	2.37564e-23	4.7641e-19	0.437	0.573
2	Ectoderm	VAT1	0.25997	2.33228e-23	4.67716e-19	0.771	0.653
2	Ectoderm	PSME2	-0.261346	2.2492e-23	4.51054e-19	0.61	0.722
2	Ectoderm	SS18L2	-0.272426	2.22574e-23	4.4635e-19	0.404	0.558
2	Ectoderm	GTF3C6	-0.253537	1.85353e-23	3.71706e-19	0.769	0.857
2	Ectoderm	DCAF13	-0.26854	1.75252e-23	3.51451e-19	0.488	0.635
2	Ectoderm	TFAM	-0.270432	1.65011e-23	3.30913e-19	0.444	0.592
2	Ectoderm	MRPL15	-0.265315	1.50292e-23	3.01395e-19	0.444	0.594
2	Ectoderm	NDUFAF4	-0.256082	1.42636e-23	2.86041e-19	0.285	0.442
2	Ectoderm	EIF3I	-0.263929	1.37249e-23	2.7524e-19	0.733	0.822
2	Ectoderm	ATP6AP1	0.277791	1.3285e-23	2.66418e-19	0.556	0.418
2	Ectoderm	KDM5B	0.280738	1.14352e-23	2.29321e-19	0.679	0.557
2	Ectoderm	AZIN1	0.288139	7.93899e-24	1.59208e-19	0.688	0.584
2	Ectoderm	MRPS25	-0.250061	7.18021e-24	1.43992e-19	0.282	0.446
2	Ectoderm	SLC5A3	-0.250039	7.15866e-24	1.4356e-19	0.184	0.337
2	Ectoderm	MRPL17	-0.262342	6.33038e-24	1.26949e-19	0.391	0.558
2	Ectoderm	MYDGF	-0.300131	6.28747e-24	1.26089e-19	0.767	0.836
2	Ectoderm	DDIT4	0.350672	4.76778e-24	9.5613e-20	0.471	0.333
2	Ectoderm	COLGALT1	-0.25284	4.45638e-24	8.93683e-20	0.19	0.345
2	Ectoderm	TSPAN3	-0.304074	4.37947e-24	8.78259e-20	0.463	0.615
2	Ectoderm	RPRM	-0.291336	3.6238e-24	7.26716e-20	0.138	0.282
2	Ectoderm	RAC3	-0.297292	3.39441e-24	6.80715e-20	0.384	0.534
2	Ectoderm	SNRPA	-0.278036	3.34648e-24	6.71103e-20	0.52	0.655
2	Ectoderm	KDM1A	-0.278851	3.27245e-24	6.56257e-20	0.481	0.626
2	Ectoderm	FBN2	0.370295	3.06696e-24	6.15048e-20	0.552	0.432
2	Ectoderm	RPL7L1	-0.265827	2.86378e-24	5.74302e-20	0.562	0.695
2	Ectoderm	LDHA	-0.251709	2.84982e-24	5.71502e-20	0.984	0.994
2	Ectoderm	SYF2	0.274469	2.42118e-24	4.85543e-20	0.785	0.688
2	Ectoderm	HLA-B	-0.535219	2.22124e-24	4.45448e-20	0.143	0.282
2	Ectoderm	LSM2	-0.259462	2.07955e-24	4.17034e-20	0.698	0.807
2	Ectoderm	EIF4A3	-0.272041	1.91283e-24	3.83598e-20	0.544	0.684
2	Ectoderm	KDELR2	0.259671	1.80077e-24	3.61125e-20	0.881	0.806
2	Ectoderm	VPS35	0.291053	1.39059e-24	2.78869e-20	0.706	0.592
2	Ectoderm	SEPT9	-0.276216	1.35103e-24	2.70935e-20	0.859	0.896
2	Ectoderm	CDX1	-0.371756	1.34414e-24	2.69553e-20	0.187	0.332
2	Ectoderm	G3BP1	-0.255263	1.30062e-24	2.60826e-20	0.743	0.861
2	Ectoderm	ACTN1	0.297212	1.10885e-24	2.2237e-20	0.708	0.595
2	Ectoderm	DNAJC9	-0.268366	9.87887e-25	1.98111e-20	0.34	0.504
2	Ectoderm	TCEA1	-0.313711	9.31109e-25	1.86725e-20	0.646	0.775
2	Ectoderm	ITGB3BP	-0.2662	8.91018e-25	1.78685e-20	0.315	0.483
2	Ectoderm	TIMM8A	-0.260982	8.8207e-25	1.7689e-20	0.22	0.378
2	Ectoderm	RARRES2	0.292247	8.21907e-25	1.64825e-20	0.269	0.149
2	Ectoderm	NAA38	-0.292393	7.80995e-25	1.56621e-20	0.581	0.703
2	Ectoderm	KLHL23	-0.261078	7.51967e-25	1.50799e-20	0.213	0.37
2	Ectoderm	PSMG4	-0.266691	6.64518e-25	1.33262e-20	0.229	0.386
2	Ectoderm	PPA1	-0.281794	4.78222e-25	9.59027e-21	0.711	0.8
2	Ectoderm	IGFBP6	-0.739723	3.91401e-25	7.84915e-21	0.163	0.305
2	Ectoderm	GTPBP4	-0.278428	3.87604e-25	7.77301e-21	0.529	0.677
2	Ectoderm	COPS3	-0.276287	3.79296e-25	7.6064e-21	0.329	0.491
2	Ectoderm	CAPZB	0.271131	3.12647e-25	6.26981e-21	0.885	0.827
2	Ectoderm	COMMD6	0.251604	2.87726e-25	5.77005e-21	0.955	0.915
2	Ectoderm	LBR	0.307275	2.8561e-25	5.72762e-21	0.708	0.599
2	Ectoderm	UNC5B	0.313994	2.82504e-25	5.66534e-21	0.531	0.389
2	Ectoderm	TK1	-0.262068	2.75998e-25	5.53487e-21	0.2	0.363
2	Ectoderm	CYB5B	-0.287884	2.753e-25	5.52086e-21	0.539	0.673
2	Ectoderm	PRNP	-0.260341	2.58342e-25	5.18079e-21	0.174	0.33
2	Ectoderm	ASCC3	-0.272888	2.30945e-25	4.63136e-21	0.303	0.473
2	Ectoderm	HERPUD1	0.26722	2.08859e-25	4.18847e-21	0.37	0.23
2	Ectoderm	CDK6	-0.31208	2.01302e-25	4.03692e-21	0.262	0.427
2	Ectoderm	EIF3J	-0.274746	1.78684e-25	3.58334e-21	0.854	0.914
2	Ectoderm	MRPS23	-0.291265	1.785e-25	3.57963e-21	0.435	0.588
2	Ectoderm	NDUFS3	-0.275778	1.6774e-25	3.36386e-21	0.564	0.707
2	Ectoderm	TNFRSF12A	0.262181	1.67635e-25	3.36175e-21	0.332	0.195
2	Ectoderm	LYPLA1	-0.275171	1.57367e-25	3.15583e-21	0.465	0.632
2	Ectoderm	HOXA10	-0.326249	1.45669e-25	2.92124e-21	0.117	0.259
2	Ectoderm	N4BP2L2	0.307012	1.36853e-25	2.74445e-21	0.72	0.63
2	Ectoderm	DLGAP5	-0.278514	1.35084e-25	2.70898e-21	0.27	0.444
2	Ectoderm	NAT10	-0.251388	1.31571e-25	2.63853e-21	0.207	0.37
2	Ectoderm	GMPS	-0.269326	1.03569e-25	2.07698e-21	0.329	0.498
2	Ectoderm	SINHCAF	0.290585	1.02463e-25	2.05479e-21	0.749	0.663
2	Ectoderm	CSTF3	-0.275033	1.02055e-25	2.0466e-21	0.392	0.556
2	Ectoderm	DDX10	-0.268498	1.0197e-25	2.04491e-21	0.252	0.415
2	Ectoderm	MT-ND6	-0.294071	9.6941e-26	1.94406e-21	0.504	0.647
2	Ectoderm	SRPK1	-0.292754	9.08034e-26	1.82097e-21	0.407	0.564
2	Ectoderm	NT5DC2	-0.269968	8.3374e-26	1.67198e-21	0.64	0.766
2	Ectoderm	PARP1	-0.326844	7.62327e-26	1.52877e-21	0.857	0.912
2	Ectoderm	CHMP2A	0.312407	6.36561e-26	1.27656e-21	0.59	0.463
2	Ectoderm	NQO2	-0.35562	6.28744e-26	1.26088e-21	0.263	0.418
2	Ectoderm	NCAPG	-0.262811	6.12496e-26	1.2283e-21	0.254	0.429
2	Ectoderm	CST3	0.285013	5.77198e-26	1.15751e-21	0.855	0.734
2	Ectoderm	LAGE3	-0.303179	5.43427e-26	1.08979e-21	0.335	0.495
2	Ectoderm	FZD3	0.288691	5.38208e-26	1.07932e-21	0.418	0.274
2	Ectoderm	UQCC3	-0.281241	4.29767e-26	8.61855e-22	0.395	0.556
2	Ectoderm	TRAPPC1	0.295367	3.92273e-26	7.86664e-22	0.784	0.694
2	Ectoderm	ABRACL	0.286901	3.55248e-26	7.12415e-22	0.814	0.718
2	Ectoderm	SAMD1	-0.255289	2.6415e-26	5.29726e-22	0.23	0.399
2	Ectoderm	FYN	0.290675	2.2452e-26	4.50252e-22	0.393	0.253
2	Ectoderm	GTSE1	-0.273092	2.19425e-26	4.40034e-22	0.197	0.369
2	Ectoderm	HIC2	0.317395	1.40592e-26	2.81944e-22	0.523	0.386
2	Ectoderm	ERGIC1	-0.25957	1.31609e-26	2.63929e-22	0.234	0.405
2	Ectoderm	NPM3	-0.296399	1.28225e-26	2.57142e-22	0.43	0.59
2	Ectoderm	IMP4	-0.282874	1.28212e-26	2.57116e-22	0.301	0.468
2	Ectoderm	TRIAP1	-0.284821	9.38021e-27	1.88111e-22	0.317	0.487
2	Ectoderm	POP7	-0.287453	9.33433e-27	1.87191e-22	0.575	0.707
2	Ectoderm	GLRX5	-0.283103	7.80437e-27	1.56509e-22	0.444	0.607
2	Ectoderm	NUDT15	-0.266277	5.5982e-27	1.12266e-22	0.249	0.42
2	Ectoderm	MRPL34	-0.270807	5.2862e-27	1.06009e-22	0.295	0.467
2	Ectoderm	LIFR	-0.41838	5.23263e-27	1.04935e-22	0.163	0.315
2	Ectoderm	SUMO3	-0.288227	4.81575e-27	9.65751e-23	0.457	0.626
2	Ectoderm	RFC3	-0.252287	4.5778e-27	9.18033e-23	0.214	0.384
2	Ectoderm	ACTR3	0.300386	4.53914e-27	9.10279e-23	0.724	0.6
2	Ectoderm	ACAA1	0.262988	4.02318e-27	8.06808e-23	0.465	0.31
2	Ectoderm	HAPLN1	-0.335065	3.49831e-27	7.01551e-23	0.966	0.813
2	Ectoderm	SPDL1	-0.268804	3.28797e-27	6.59369e-23	0.205	0.374
2	Ectoderm	MRPL14	-0.270295	2.9527e-27	5.92134e-23	0.784	0.87
2	Ectoderm	SLC20A1	-0.289532	2.67942e-27	5.37331e-23	0.281	0.452
2	Ectoderm	PKIG	-0.295572	2.24091e-27	4.49393e-23	0.322	0.499
2	Ectoderm	ARMCX3	0.286799	1.74029e-27	3.48997e-23	0.526	0.375
2	Ectoderm	DDX46	-0.26611	1.7113e-27	3.43184e-23	0.921	0.952
2	Ectoderm	CENPH	-0.284262	1.63301e-27	3.27484e-23	0.246	0.415
2	Ectoderm	PSTPIP2	0.28539	1.39171e-27	2.79093e-23	0.268	0.143
2	Ectoderm	TET1	-0.297491	1.37016e-27	2.74772e-23	0.333	0.506
2	Ectoderm	GOLGB1	0.326657	1.34291e-27	2.69306e-23	0.695	0.567
2	Ectoderm	ZFYVE21	0.271145	1.31167e-27	2.63043e-23	0.439	0.285
2	Ectoderm	APP	0.26538	1.17084e-27	2.34799e-23	0.887	0.798
2	Ectoderm	MRPL11	-0.286331	1.00196e-27	2.00933e-23	0.637	0.761
2	Ectoderm	MAT2A	-0.31908	9.93344e-28	1.99205e-23	0.491	0.638
2	Ectoderm	NAGK	0.281239	8.2621e-28	1.65688e-23	0.423	0.274
2	Ectoderm	GAR1	-0.292667	7.29569e-28	1.46308e-23	0.349	0.523
2	Ectoderm	COL6A2	-0.375146	6.21742e-28	1.24684e-23	0.312	0.486
2	Ectoderm	PHLDA1	0.384199	5.41343e-28	1.08561e-23	0.454	0.308
2	Ectoderm	KIF20B	-0.261934	5.28149e-28	1.05915e-23	0.391	0.588
2	Ectoderm	PRPF19	-0.290024	5.27445e-28	1.05774e-23	0.475	0.647
2	Ectoderm	SP5	-0.349731	5.27293e-28	1.05743e-23	0.136	0.29
2	Ectoderm	PSMA4	-0.251211	5.19713e-28	1.04223e-23	0.956	0.972
2	Ectoderm	MARCKS	-0.290206	4.81873e-28	9.66349e-24	0.876	0.926
2	Ectoderm	CNBP	-0.29166	3.96081e-28	7.94301e-24	0.711	0.824
2	Ectoderm	DBF4	-0.293932	3.90699e-28	7.83508e-24	0.283	0.461
2	Ectoderm	SMC1A	-0.288519	3.21565e-28	6.44866e-24	0.547	0.704
2	Ectoderm	CIP2A	-0.26121	3.1524e-28	6.32182e-24	0.209	0.387
2	Ectoderm	PHB2	-0.269338	3.05687e-28	6.13025e-24	0.746	0.857
2	Ectoderm	MID1IP1	-0.280656	2.88211e-28	5.77979e-24	0.243	0.42
2	Ectoderm	POLE3	-0.299284	2.77824e-28	5.57147e-24	0.312	0.487
2	Ectoderm	NUDT1	-0.294116	2.49961e-28	5.01273e-24	0.392	0.572
2	Ectoderm	MRPS12	-0.30246	2.33365e-28	4.6799e-24	0.459	0.626
2	Ectoderm	ACAT2	-0.363201	1.76803e-28	3.54561e-24	0.853	0.905
2	Ectoderm	TCEAL4	0.300002	1.66075e-28	3.33047e-24	0.796	0.703
2	Ectoderm	YWHAH	-0.305731	1.645e-28	3.29889e-24	0.667	0.783
2	Ectoderm	SAE1	-0.2806	1.61802e-28	3.24478e-24	0.669	0.795
2	Ectoderm	HES1	-0.3982	1.49226e-28	2.99258e-24	0.436	0.601
2	Ectoderm	TSR1	-0.289675	1.40298e-28	2.81353e-24	0.326	0.501
2	Ectoderm	REXO2	0.308143	1.38473e-28	2.77694e-24	0.839	0.749
2	Ectoderm	SF3A3	-0.288445	1.35441e-28	2.71613e-24	0.473	0.64
2	Ectoderm	NTMT1	-0.285614	1.31685e-28	2.64082e-24	0.335	0.519
2	Ectoderm	BOP1	-0.280184	1.17712e-28	2.3606e-24	0.217	0.389
2	Ectoderm	PBDC1	-0.307257	1.04358e-28	2.09279e-24	0.525	0.677
2	Ectoderm	TIMM10	-0.278829	9.95972e-29	1.99732e-24	0.721	0.821
2	Ectoderm	HAUS6	-0.259353	9.216e-29	1.84818e-24	0.188	0.364
2	Ectoderm	ID4	0.321261	8.26487e-29	1.65744e-24	0.403	0.25
2	Ectoderm	ALPL	-0.289011	7.26511e-29	1.45694e-24	0.107	0.262
2	Ectoderm	NOL11	-0.289883	6.45073e-29	1.29363e-24	0.309	0.487
2	Ectoderm	SGO2	-0.294955	6.42556e-29	1.28858e-24	0.196	0.373
2	Ectoderm	POLD3	-0.258644	5.92979e-29	1.18916e-24	0.16	0.331
2	Ectoderm	KPNA2	-0.284246	4.93547e-29	9.89759e-25	0.791	0.885
2	Ectoderm	CKAP2	-0.29163	4.19107e-29	8.40476e-25	0.281	0.47
2	Ectoderm	NAA15	-0.29557	4.1644e-29	8.35129e-25	0.424	0.601
2	Ectoderm	TIMM44	-0.300853	4.10445e-29	8.23106e-25	0.347	0.525
2	Ectoderm	SPC25	-0.257918	4.01256e-29	8.04678e-25	0.141	0.309
2	Ectoderm	FOS	0.286618	3.6292e-29	7.27799e-25	0.381	0.226
2	Ectoderm	ALDH2	-0.334517	3.40974e-29	6.83789e-25	0.412	0.579
2	Ectoderm	SLC25A5	-0.265803	2.9772e-29	5.97048e-25	0.907	0.953
2	Ectoderm	CSTB	0.263149	2.49418e-29	5.00182e-25	0.985	0.972
2	Ectoderm	NOC3L	-0.292546	2.17565e-29	4.36305e-25	0.214	0.386
2	Ectoderm	NAE1	-0.29741	2.15825e-29	4.32816e-25	0.497	0.661
2	Ectoderm	MT1X	-0.343908	1.7963e-29	3.6023e-25	0.23	0.403
2	Ectoderm	AFDN	0.320061	1.7841e-29	3.57783e-25	0.713	0.592
2	Ectoderm	ETV4	-0.276521	1.75698e-29	3.52345e-25	0.118	0.279
2	Ectoderm	ACAA2	-0.298695	1.48151e-29	2.97101e-25	0.47	0.637
2	Ectoderm	SGO1	-0.272415	1.08998e-29	2.18585e-25	0.205	0.391
2	Ectoderm	PAPOLA	0.333595	1.01916e-29	2.04383e-25	0.85	0.778
2	Ectoderm	EIF2AK1	0.319569	7.50036e-30	1.50412e-25	0.507	0.351
2	Ectoderm	COL6A1	-0.394005	6.5914e-30	1.32184e-25	0.801	0.87
2	Ectoderm	FBXO5	-0.267483	5.94676e-30	1.19256e-25	0.151	0.327
2	Ectoderm	LIX1	-0.449134	5.86408e-30	1.17598e-25	0.254	0.422
2	Ectoderm	MDN1	-0.295094	5.70667e-30	1.14442e-25	0.265	0.451
2	Ectoderm	HMMR	-0.312521	4.32382e-30	8.67099e-26	0.235	0.426
2	Ectoderm	TPX2	-0.315343	3.82206e-30	7.66475e-26	0.322	0.51
2	Ectoderm	ISOC2	-0.287477	3.78272e-30	7.58587e-26	0.217	0.397
2	Ectoderm	SRRM1	-0.270277	3.46222e-30	6.94313e-26	0.951	0.975
2	Ectoderm	MCM5	-0.29411	2.11206e-30	4.23553e-26	0.206	0.386
2	Ectoderm	FARSB	-0.282087	2.09678e-30	4.20488e-26	0.208	0.389
2	Ectoderm	CCDC80	-0.437957	1.96836e-30	3.94736e-26	0.199	0.37
2	Ectoderm	TNNT1	-0.383897	1.95332e-30	3.91719e-26	0.281	0.452
2	Ectoderm	RHOC	0.295628	1.80482e-30	3.61939e-26	0.786	0.659
2	Ectoderm	RCC1	-0.305757	1.57144e-30	3.15136e-26	0.326	0.51
2	Ectoderm	NDUFB10	-0.284994	1.32878e-30	2.66474e-26	0.803	0.896
2	Ectoderm	ANKRD12	0.342734	1.11609e-30	2.23821e-26	0.707	0.593
2	Ectoderm	NORAD	0.299935	9.90218e-31	1.98578e-26	0.826	0.735
2	Ectoderm	CORO1B	0.308199	9.8236e-31	1.97002e-26	0.532	0.369
2	Ectoderm	NDC80	-0.28719	9.76365e-31	1.958e-26	0.155	0.334
2	Ectoderm	CLTB	0.321309	8.83934e-31	1.77264e-26	0.461	0.311
2	Ectoderm	MRPL21	-0.306555	7.89746e-31	1.58376e-26	0.617	0.756
2	Ectoderm	RBMS1	0.312551	7.16941e-31	1.43775e-26	0.773	0.657
2	Ectoderm	PLK1	-0.328092	7.03526e-31	1.41085e-26	0.242	0.432
2	Ectoderm	TEAD1	0.35541	6.92489e-31	1.38872e-26	0.586	0.432
2	Ectoderm	FLT1	-0.846055	6.81896e-31	1.36747e-26	0.238	0.393
2	Ectoderm	PRIM1	-0.250998	5.92974e-31	1.18915e-26	0.101	0.264
2	Ectoderm	CCDC58	-0.322194	5.76941e-31	1.157e-26	0.41	0.585
2	Ectoderm	MAP7D3	-0.289893	5.23652e-31	1.05013e-26	0.188	0.368
2	Ectoderm	MAGI3	0.278732	5.16792e-31	1.03637e-26	0.26	0.131
2	Ectoderm	DSG2	0.325955	5.08168e-31	1.01908e-26	0.737	0.61
2	Ectoderm	RFC4	-0.272035	4.21077e-31	8.44429e-27	0.214	0.404
2	Ectoderm	UFC1	0.325907	4.12698e-31	8.27625e-27	0.795	0.684
2	Ectoderm	POLR2H	-0.302625	3.91856e-31	7.85828e-27	0.522	0.694
2	Ectoderm	NOL7	-0.295773	3.75548e-31	7.53125e-27	0.773	0.855
2	Ectoderm	ARPC3	0.271461	3.2523e-31	6.52216e-27	0.97	0.951
2	Ectoderm	TMEM189	0.305714	3.14852e-31	6.31404e-27	0.469	0.304
2	Ectoderm	SLC7A2	0.27686	2.58928e-31	5.19255e-27	0.279	0.143
2	Ectoderm	LMNB2	-0.28673	2.50614e-31	5.02581e-27	0.383	0.581
2	Ectoderm	UQCC2	-0.302381	2.19058e-31	4.393e-27	0.647	0.788
2	Ectoderm	GRPEL1	-0.31205	1.89794e-31	3.80612e-27	0.26	0.445
2	Ectoderm	RNPS1	-0.302328	1.76896e-31	3.54747e-27	0.744	0.856
2	Ectoderm	KIFAP3	0.363141	1.0544e-31	2.11449e-27	0.349	0.202
2	Ectoderm	IMP3	-0.314372	8.8092e-32	1.7666e-27	0.542	0.699
2	Ectoderm	GADD45GIP1	-0.277811	8.69236e-32	1.74317e-27	0.888	0.945
2	Ectoderm	EXTL2	-0.293889	7.2376e-32	1.45143e-27	0.226	0.411
2	Ectoderm	SEPT6	0.251377	7.17766e-32	1.43941e-27	0.313	0.166
2	Ectoderm	GART	-0.298606	7.10143e-32	1.42412e-27	0.262	0.457
2	Ectoderm	PPP1CC	-0.281466	6.88698e-32	1.38112e-27	0.772	0.878
2	Ectoderm	WDR3	-0.267167	6.26048e-32	1.25548e-27	0.154	0.332
2	Ectoderm	HDAC2	-0.274009	5.5941e-32	1.12184e-27	0.925	0.96
2	Ectoderm	TCP1	-0.291601	5.49928e-32	1.10282e-27	0.808	0.888
2	Ectoderm	PNN	-0.285749	5.32419e-32	1.06771e-27	0.857	0.926
2	Ectoderm	EXOSC8	-0.322134	5.17924e-32	1.03864e-27	0.44	0.622
2	Ectoderm	BAG1	-0.301642	4.37217e-32	8.76795e-28	0.317	0.51
2	Ectoderm	PFDN2	-0.311513	4.02492e-32	8.07157e-28	0.838	0.912
2	Ectoderm	TRIB2	-0.307655	3.90693e-32	7.83496e-28	0.123	0.294
2	Ectoderm	BRWD1	0.3624	3.52989e-32	7.07884e-28	0.502	0.344
2	Ectoderm	EZH2	-0.310589	3.35918e-32	6.7365e-28	0.271	0.46
2	Ectoderm	PHACTR2	-0.347553	3.2771e-32	6.57189e-28	0.239	0.421
2	Ectoderm	IER2	0.345902	3.16023e-32	6.33753e-28	0.647	0.505
2	Ectoderm	C1orf198	0.260636	3.06346e-32	6.14346e-28	0.328	0.179
2	Ectoderm	TM2D2	0.362314	3.05261e-32	6.1217e-28	0.554	0.402
2	Ectoderm	BUB3	-0.344804	3.04652e-32	6.10948e-28	0.458	0.626
2	Ectoderm	GTF3A	-0.346879	2.90678e-32	5.82926e-28	0.52	0.678
2	Ectoderm	ASPM	-0.3295	2.61102e-32	5.23614e-28	0.268	0.471
2	Ectoderm	AURKA	-0.375028	2.59546e-32	5.20494e-28	0.232	0.423
2	Ectoderm	MRPL27	-0.302978	2.5351e-32	5.08389e-28	0.71	0.824
2	Ectoderm	TIMP1	-0.475773	2.35303e-32	4.71877e-28	0.537	0.674
2	Ectoderm	GGH	0.416592	2.32071e-32	4.65394e-28	0.652	0.523
2	Ectoderm	PRDX6	-0.284086	2.00858e-32	4.02801e-28	0.961	0.978
2	Ectoderm	ZC3HAV1	-0.302169	1.9534e-32	3.91736e-28	0.223	0.41
2	Ectoderm	CCT8	-0.261987	1.75596e-32	3.5214e-28	0.952	0.974
2	Ectoderm	DHFR	-0.324004	1.67353e-32	3.3561e-28	0.338	0.528
2	Ectoderm	PPP1R14A	-0.289887	1.27004e-32	2.54693e-28	0.092	0.257
2	Ectoderm	MRPL42	-0.326313	1.1321e-32	2.27032e-28	0.438	0.614
2	Ectoderm	FMNL2	0.264235	1.08492e-32	2.17571e-28	0.335	0.183
2	Ectoderm	C12orf57	-0.32047	1.0544e-32	2.1145e-28	0.544	0.708
2	Ectoderm	EMP2	0.444508	9.60598e-33	1.92638e-28	0.415	0.268
2	Ectoderm	MZT2A	-0.311771	8.98976e-33	1.80281e-28	0.614	0.763
2	Ectoderm	UTP20	-0.270348	8.7732e-33	1.75938e-28	0.157	0.341
2	Ectoderm	VRK1	-0.285779	8.69497e-33	1.74369e-28	0.193	0.381
2	Ectoderm	PCCA	0.377234	8.62022e-33	1.7287e-28	0.315	0.175
2	Ectoderm	CNTLN	-0.286775	7.85133e-33	1.57451e-28	0.136	0.311
2	Ectoderm	LIMCH1	-0.348465	7.54154e-33	1.51238e-28	0.107	0.278
2	Ectoderm	ISG15	-0.420715	6.82671e-33	1.36903e-28	0.148	0.329
2	Ectoderm	EXOSC7	-0.324133	5.02516e-33	1.00774e-28	0.354	0.538
2	Ectoderm	MIS18A	-0.308116	4.55276e-33	9.1301e-29	0.29	0.483
2	Ectoderm	NUDC	-0.300468	2.88162e-33	5.7788e-29	0.804	0.892
2	Ectoderm	NIFK	-0.323894	2.56505e-33	5.14396e-29	0.501	0.674
2	Ectoderm	FOXO3	0.285625	2.43759e-33	4.88833e-29	0.41	0.246
2	Ectoderm	UBE2J1	0.344332	2.13657e-33	4.28468e-29	0.447	0.287
2	Ectoderm	SNRPA1	-0.340029	2.13246e-33	4.27644e-29	0.552	0.701
2	Ectoderm	CDC6	-0.330684	2.08617e-33	4.18361e-29	0.205	0.395
2	Ectoderm	CDC42	0.28953	2.06503e-33	4.14122e-29	0.947	0.893
2	Ectoderm	C16orf87	0.311164	1.78219e-33	3.57401e-29	0.435	0.27
2	Ectoderm	CLTC	0.278417	1.56417e-33	3.13679e-29	0.937	0.882
2	Ectoderm	ZFAS1	-0.261412	1.23888e-33	2.48445e-29	0.967	0.982
2	Ectoderm	NUSAP1	-0.322507	1.19642e-33	2.39931e-29	0.289	0.495
2	Ectoderm	GREB1L	0.29163	1.12183e-33	2.24973e-29	0.431	0.261
2	Ectoderm	UNG	-0.323687	1.08484e-33	2.17554e-29	0.191	0.376
2	Ectoderm	ARPC5	0.357431	9.0188e-34	1.80863e-29	0.713	0.594
2	Ectoderm	COL4A1	-0.525559	8.32431e-34	1.66936e-29	0.377	0.536
2	Ectoderm	ARHGAP11A	-0.307113	6.93634e-34	1.39101e-29	0.159	0.345
2	Ectoderm	MCM10	-0.2961	6.80626e-34	1.36493e-29	0.133	0.313
2	Ectoderm	GOLGA4	0.34121	5.98052e-34	1.19933e-29	0.869	0.774
2	Ectoderm	RUVBL1	-0.336418	5.70753e-34	1.14459e-29	0.414	0.6
2	Ectoderm	FDX1	0.379332	4.34718e-34	8.71782e-30	0.549	0.394
2	Ectoderm	LIPG	-0.349876	3.92928e-34	7.87978e-30	0.118	0.292
2	Ectoderm	UBE2D3	0.28787	3.49988e-34	7.01866e-30	0.967	0.93
2	Ectoderm	HNRNPH3	-0.304504	3.27598e-34	6.56965e-30	0.806	0.901
2	Ectoderm	ID2	0.276038	3.15015e-34	6.31731e-30	0.979	0.927
2	Ectoderm	AC011447.3	-0.327657	2.74429e-34	5.5034e-30	0.245	0.442
2	Ectoderm	HSPA9	-0.303218	2.38926e-34	4.79143e-30	0.797	0.891
2	Ectoderm	PPP1CB	0.330617	2.29048e-34	4.59332e-30	0.81	0.695
2	Ectoderm	CBX3	-0.25439	2.244e-34	4.50011e-30	0.993	0.996
2	Ectoderm	SALL3	-0.294052	2.18017e-34	4.37212e-30	0.086	0.256
2	Ectoderm	THYN1	-0.308016	2.13154e-34	4.27459e-30	0.201	0.391
2	Ectoderm	ERH	-0.267328	2.10778e-34	4.22695e-30	0.954	0.978
2	Ectoderm	NOTCH3	0.31667	2.06709e-34	4.14534e-30	0.445	0.275
2	Ectoderm	CCNB1	-0.322719	2.01443e-34	4.03975e-30	0.511	0.694
2	Ectoderm	REPIN1	0.301889	1.97448e-34	3.95961e-30	0.462	0.286
2	Ectoderm	IGSF3	0.327294	1.92416e-34	3.85871e-30	0.417	0.25
2	Ectoderm	SNRPC	-0.271999	1.71904e-34	3.44736e-30	0.91	0.954
2	Ectoderm	EPB41L3	0.253096	1.62904e-34	3.26687e-30	0.259	0.121
2	Ectoderm	TRMT10C	-0.361088	1.58405e-34	3.17666e-30	0.402	0.578
2	Ectoderm	TPST2	-0.28784	1.45163e-34	2.91109e-30	0.113	0.29
2	Ectoderm	WDHD1	-0.297566	1.37014e-34	2.74769e-30	0.155	0.342
2	Ectoderm	SHMT2	-0.338196	1.3126e-34	2.63229e-30	0.4	0.589
2	Ectoderm	RNF24	-0.27419	1.11583e-34	2.23768e-30	0.1	0.274
2	Ectoderm	ATP1A1	0.281943	1.0735e-34	2.15279e-30	0.926	0.846
2	Ectoderm	SLF1	-0.285641	8.17531e-35	1.63948e-30	0.145	0.334
2	Ectoderm	LTV1	-0.309177	7.89359e-35	1.58298e-30	0.219	0.412
2	Ectoderm	CBX1	-0.327214	7.16841e-35	1.43755e-30	0.745	0.846
2	Ectoderm	CDCA8	-0.335587	3.81353e-35	7.64764e-31	0.193	0.393
2	Ectoderm	PPIF	-0.322848	3.62808e-35	7.27574e-31	0.225	0.423
2	Ectoderm	BAZ1B	-0.315497	3.40344e-35	6.82526e-31	0.78	0.881
2	Ectoderm	COL5A2	-0.33992	2.71042e-35	5.43548e-31	0.097	0.27
2	Ectoderm	PGM1	-0.364661	2.58071e-35	5.17536e-31	0.238	0.431
2	Ectoderm	SOX11	-0.349921	2.39765e-35	4.80824e-31	0.279	0.485
2	Ectoderm	HMGN5	-0.353843	1.99517e-35	4.00111e-31	0.264	0.462
2	Ectoderm	SLC16A1	0.385533	1.95824e-35	3.92705e-31	0.837	0.761
2	Ectoderm	NAA50	-0.338196	1.67773e-35	3.36452e-31	0.435	0.62
2	Ectoderm	WBP1L	0.327159	1.53178e-35	3.07183e-31	0.375	0.214
2	Ectoderm	MRTO4	-0.33988	1.38217e-35	2.77181e-31	0.289	0.489
2	Ectoderm	CDCA5	-0.311848	1.33859e-35	2.68441e-31	0.173	0.366
2	Ectoderm	AURKB	-0.341229	1.10189e-35	2.20973e-31	0.28	0.493
2	Ectoderm	IARS	-0.345182	1.0411e-35	2.08783e-31	0.441	0.63
2	Ectoderm	APRT	-0.30801	8.5581e-36	1.71624e-31	0.778	0.885
2	Ectoderm	TSPAN18	-0.29908	7.14344e-36	1.43255e-31	0.101	0.278
2	Ectoderm	ARL4D	-0.312031	7.00173e-36	1.40413e-31	0.08	0.252
2	Ectoderm	MBNL3	0.256789	6.64046e-36	1.33168e-31	0.279	0.132
2	Ectoderm	CENPK	-0.316231	5.66273e-36	1.1356e-31	0.211	0.409
2	Ectoderm	PCDH10	-0.351192	5.13749e-36	1.03027e-31	0.119	0.303
2	Ectoderm	MKI67	-0.36866	5.11275e-36	1.02531e-31	0.37	0.575
2	Ectoderm	SSX2IP	0.322247	4.08495e-36	8.19195e-32	0.407	0.235
2	Ectoderm	ZFP36L2	-0.396403	3.97984e-36	7.98116e-32	0.378	0.589
2	Ectoderm	COX8A	-0.270917	3.66444e-36	7.34866e-32	0.947	0.982
2	Ectoderm	HDHD5	-0.308139	3.46812e-36	6.95497e-32	0.185	0.379
2	Ectoderm	RHOBTB3	0.402165	3.21265e-36	6.44265e-32	0.841	0.718
2	Ectoderm	DNMT3B	-0.43983	3.05011e-36	6.11668e-32	0.257	0.451
2	Ectoderm	RASL10B	-0.283697	2.9011e-36	5.81786e-32	0.08	0.255
2	Ectoderm	PPP1R14B	-0.329427	2.19411e-36	4.40008e-32	0.659	0.798
2	Ectoderm	C19orf48	-0.334767	2.04522e-36	4.10149e-32	0.468	0.649
2	Ectoderm	PYCR1	-0.305962	2.0243e-36	4.05952e-32	0.175	0.372
2	Ectoderm	CCND2	-0.435282	1.84587e-36	3.70172e-32	0.243	0.432
2	Ectoderm	SNRPD3	-0.277727	1.66061e-36	3.3302e-32	0.92	0.962
2	Ectoderm	NET1	0.401223	1.55027e-36	3.10892e-32	0.529	0.366
2	Ectoderm	SNAI1	-0.362431	1.09696e-36	2.19984e-32	0.116	0.296
2	Ectoderm	BAX	-0.348521	1.03821e-36	2.08202e-32	0.84	0.9
2	Ectoderm	MRPL18	-0.350271	8.75269e-37	1.75526e-32	0.386	0.582
2	Ectoderm	YARS	-0.340218	7.77977e-37	1.56016e-32	0.354	0.554
2	Ectoderm	RRP9	-0.304937	6.50406e-37	1.30432e-32	0.192	0.394
2	Ectoderm	HDGFL3	-0.332808	6.37332e-37	1.27811e-32	0.323	0.536
2	Ectoderm	HOXB-AS3	-0.706525	5.56976e-37	1.11696e-32	0.344	0.506
2	Ectoderm	CDCA4	-0.318219	5.24466e-37	1.05176e-32	0.194	0.393
2	Ectoderm	WDR1	0.356123	5.23647e-37	1.05012e-32	0.824	0.714
2	Ectoderm	CDC20	-0.340766	3.61191e-37	7.24332e-33	0.384	0.599
2	Ectoderm	ESF1	-0.352434	3.09106e-37	6.19881e-33	0.799	0.886
2	Ectoderm	AC106864.1	-1.4858	2.49967e-37	5.01284e-33	0.364	0.509
2	Ectoderm	UHRF1	-0.304103	2.16253e-37	4.33674e-33	0.141	0.339
2	Ectoderm	DDX18	-0.326475	1.58653e-37	3.18162e-33	0.866	0.929
2	Ectoderm	ASRGL1	-0.337569	1.45033e-37	2.90849e-33	0.093	0.276
2	Ectoderm	STX7	0.300754	1.2045e-37	2.4155e-33	0.398	0.226
2	Ectoderm	MND1	-0.294388	1.08885e-37	2.18358e-33	0.116	0.306
2	Ectoderm	NPY	-0.803778	1.07677e-37	2.15936e-33	0.136	0.32
2	Ectoderm	SURF6	-0.34708	8.75595e-38	1.75592e-33	0.277	0.481
2	Ectoderm	SEPHS1	-0.371476	7.33966e-38	1.4719e-33	0.359	0.557
2	Ectoderm	CTNNA1	0.322226	7.1944e-38	1.44276e-33	0.841	0.708
2	Ectoderm	IFI16	-0.444288	6.95024e-38	1.3938e-33	0.084	0.26
2	Ectoderm	IDS	0.313464	6.44962e-38	1.29341e-33	0.345	0.184
2	Ectoderm	LRR1	-0.297652	4.12022e-38	8.26269e-34	0.137	0.334
2	Ectoderm	RNASEH2B	-0.324867	3.94528e-38	7.91186e-34	0.204	0.409
2	Ectoderm	LIMK2	0.26375	3.75824e-38	7.53678e-34	0.286	0.136
2	Ectoderm	CENPX	-0.349913	3.52155e-38	7.06212e-34	0.524	0.701
2	Ectoderm	ENTPD4	0.301713	3.21335e-38	6.44405e-34	0.338	0.176
2	Ectoderm	ILF2	-0.324111	3.14361e-38	6.3042e-34	0.778	0.884
2	Ectoderm	HEBP2	0.362863	2.71396e-38	5.44258e-34	0.76	0.619
2	Ectoderm	IKBIP	-0.33746	2.46729e-38	4.94791e-34	0.165	0.365
2	Ectoderm	PAWR	0.391952	2.45266e-38	4.91856e-34	0.555	0.391
2	Ectoderm	DTL	-0.309237	1.50757e-38	3.02329e-34	0.104	0.292
2	Ectoderm	G3BP2	-0.344207	1.37475e-38	2.75691e-34	0.554	0.735
2	Ectoderm	OSBPL9	0.36717	1.32162e-38	2.65038e-34	0.561	0.383
2	Ectoderm	MGST1	-0.396713	1.20801e-38	2.42254e-34	0.653	0.786
2	Ectoderm	STT3B	0.377725	1.16825e-38	2.3428e-34	0.8	0.691
2	Ectoderm	MID1	0.339597	1.0436e-38	2.09283e-34	0.454	0.274
2	Ectoderm	KANK1	0.263482	1.01631e-38	2.03811e-34	0.299	0.143
2	Ectoderm	XRCC6	-0.286791	9.16159e-39	1.83727e-34	0.944	0.975
2	Ectoderm	ATP5MC3	-0.26425	7.52448e-39	1.50896e-34	0.996	0.997
2	Ectoderm	CD3EAP	-0.329327	7.43045e-39	1.4901e-34	0.172	0.377
2	Ectoderm	KIF15	-0.304025	5.65641e-39	1.13434e-34	0.1	0.288
2	Ectoderm	BCCIP	-0.356686	4.06369e-39	8.14932e-35	0.453	0.639
2	Ectoderm	EIF1AX	-0.300086	3.97347e-39	7.96839e-35	0.921	0.959
2	Ectoderm	GPRC5B	-0.297823	3.81688e-39	7.65437e-35	0.077	0.262
2	Ectoderm	SPPL2A	0.394285	3.47739e-39	6.97357e-35	0.661	0.502
2	Ectoderm	MRPL16	-0.35419	3.34543e-39	6.70893e-35	0.249	0.456
2	Ectoderm	RPA3	-0.36099	2.77381e-39	5.5626e-35	0.576	0.74
2	Ectoderm	GCSH	-0.339361	1.86154e-39	3.73313e-35	0.615	0.776
2	Ectoderm	UBE2C	-0.415027	1.43685e-39	2.88145e-35	0.531	0.716
2	Ectoderm	MTSS1L	0.280853	9.37293e-40	1.87965e-35	0.293	0.138
2	Ectoderm	RIF1	-0.359615	8.71225e-40	1.74715e-35	0.536	0.72
2	Ectoderm	H2AFX	-0.373656	8.10745e-40	1.62587e-35	0.404	0.604
2	Ectoderm	B2M	-0.453928	7.31942e-40	1.46784e-35	0.759	0.85
2	Ectoderm	ERRFI1	0.394008	6.36348e-40	1.27613e-35	0.531	0.346
2	Ectoderm	PSMC3IP	-0.356812	5.99826e-40	1.20289e-35	0.213	0.421
2	Ectoderm	SEC24D	0.346029	5.38036e-40	1.07898e-35	0.398	0.225
2	Ectoderm	PDE3B	0.289811	5.1682e-40	1.03643e-35	0.272	0.124
2	Ectoderm	CDCA7	-0.360758	4.77059e-40	9.56694e-36	0.232	0.444
2	Ectoderm	S100A11	0.334655	4.37836e-40	8.78037e-36	0.998	0.985
2	Ectoderm	RBPMS2	-0.340948	3.68067e-40	7.38121e-36	0.239	0.45
2	Ectoderm	ME1	0.269903	3.11446e-40	6.24573e-36	0.301	0.142
2	Ectoderm	NAP1L4	-0.342271	2.89756e-40	5.81076e-36	0.635	0.787
2	Ectoderm	IFITM3	-0.44472	2.38325e-40	4.77936e-36	0.844	0.903
2	Ectoderm	DDX24	-0.348903	2.02616e-40	4.06327e-36	0.718	0.839
2	Ectoderm	RANBP10	0.287846	1.90746e-40	3.82521e-36	0.299	0.14
2	Ectoderm	IPO5	-0.349094	1.17031e-40	2.34695e-36	0.699	0.833
2	Ectoderm	CCT3	-0.311344	1.08249e-40	2.17083e-36	0.925	0.963
2	Ectoderm	PGF	-0.352419	1.06045e-40	2.12662e-36	0.098	0.291
2	Ectoderm	UQCRQ	-0.269836	9.36936e-41	1.87893e-36	0.986	0.995
2	Ectoderm	CCNA2	-0.347927	9.31685e-41	1.8684e-36	0.212	0.432
2	Ectoderm	LGALS3	0.277347	4.88561e-41	9.79761e-37	0.266	0.113
2	Ectoderm	ATAD5	-0.34183	4.3104e-41	8.64407e-37	0.218	0.437
2	Ectoderm	AGL	0.384257	3.24431e-41	6.50614e-37	0.513	0.325
2	Ectoderm	SNRNP25	-0.37148	2.61486e-41	5.24384e-37	0.371	0.576
2	Ectoderm	EVX1	-0.329252	1.75758e-41	3.52465e-37	0.091	0.284
2	Ectoderm	EEF1E1	-0.376895	1.41573e-41	2.8391e-37	0.322	0.532
2	Ectoderm	CNDP2	0.445169	1.39404e-41	2.79561e-37	0.648	0.512
2	Ectoderm	MIS18BP1	-0.387801	1.3043e-41	2.61565e-37	0.383	0.594
2	Ectoderm	WIPI1	0.251773	1.10348e-41	2.21293e-37	0.28	0.124
2	Ectoderm	LYAR	-0.391566	6.15157e-42	1.23364e-37	0.294	0.507
2	Ectoderm	DHX33	-0.341298	5.45282e-42	1.09351e-37	0.18	0.392
2	Ectoderm	GNG5	0.304442	3.86027e-42	7.74138e-38	0.989	0.968
2	Ectoderm	PPAT	-0.351907	3.55305e-42	7.1253e-38	0.206	0.422
2	Ectoderm	CPEB4	0.278506	3.29535e-42	6.60849e-38	0.282	0.125
2	Ectoderm	NLGN4X	0.30108	3.13779e-42	6.29252e-38	0.275	0.12
2	Ectoderm	RCC2	-0.395447	2.95111e-42	5.91816e-38	0.577	0.749
2	Ectoderm	CMSS1	-0.391634	1.8606e-42	3.73126e-38	0.445	0.646
2	Ectoderm	SNAI2	-0.397507	1.63588e-42	3.28059e-38	0.115	0.315
2	Ectoderm	BIN1	-0.340032	1.45701e-42	2.92189e-38	0.135	0.345
2	Ectoderm	PRPS1	-0.322825	1.45159e-42	2.91101e-38	0.13	0.336
2	Ectoderm	CTPS1	-0.328394	1.30821e-42	2.62348e-38	0.168	0.383
2	Ectoderm	LAMP1	0.328245	1.03117e-42	2.0679e-38	0.896	0.802
2	Ectoderm	IFRD1	0.472789	9.02693e-43	1.81026e-38	0.551	0.378
2	Ectoderm	RBFA	-0.345347	7.25825e-43	1.45557e-38	0.146	0.355
2	Ectoderm	CDK1	-0.441617	7.17302e-43	1.43848e-38	0.28	0.503
2	Ectoderm	SMAGP	0.273086	6.35338e-43	1.27411e-38	0.337	0.161
2	Ectoderm	TP53I11	-0.325662	6.21221e-43	1.2458e-38	0.083	0.278
2	Ectoderm	PSMG1	-0.366125	4.65731e-43	9.33978e-39	0.296	0.52
2	Ectoderm	GOLGA2	0.385823	4.5937e-43	9.21221e-39	0.584	0.399
2	Ectoderm	CISD1	-0.377348	4.48578e-43	8.99579e-39	0.371	0.587
2	Ectoderm	RGS2	-0.51736	3.35584e-43	6.72981e-39	0.146	0.355
2	Ectoderm	ENY2	-0.319666	3.04961e-43	6.11569e-39	0.937	0.967
2	Ectoderm	EBNA1BP2	-0.413046	3.00408e-43	6.02438e-39	0.535	0.712
2	Ectoderm	JPT1	-0.34793	2.029e-43	4.06897e-39	0.944	0.971
2	Ectoderm	MPZL1	0.476986	1.64246e-43	3.29378e-39	0.688	0.556
2	Ectoderm	SORD	-0.362619	1.30366e-43	2.61436e-39	0.158	0.372
2	Ectoderm	ZNF703	0.383664	1.14168e-43	2.28953e-39	0.568	0.366
2	Ectoderm	NDUFB2	-0.278967	1.08134e-43	2.16852e-39	0.976	0.994
2	Ectoderm	TWISTNB	-0.38192	7.98972e-44	1.60226e-39	0.273	0.492
2	Ectoderm	SRSF2	-0.337129	7.72392e-44	1.54895e-39	0.93	0.965
2	Ectoderm	PAPSS1	-0.501399	6.48843e-44	1.30119e-39	0.503	0.681
2	Ectoderm	PPDPF	0.349326	5.89071e-44	1.18132e-39	0.936	0.864
2	Ectoderm	BZW2	0.428543	5.70903e-44	1.14489e-39	0.774	0.632
2	Ectoderm	MCM6	-0.384973	5.2858e-44	1.06002e-39	0.218	0.442
2	Ectoderm	IQGAP1	0.397179	4.15124e-44	8.3249e-40	0.618	0.434
2	Ectoderm	PGAM1	-0.281984	3.83193e-44	7.68454e-40	0.987	0.998
2	Ectoderm	COX6A1	-0.267317	2.95978e-44	5.93554e-40	0.993	0.999
2	Ectoderm	ILF3	-0.323377	2.89926e-44	5.81418e-40	0.876	0.943
2	Ectoderm	ESYT2	0.317017	2.70873e-44	5.43209e-40	0.396	0.209
2	Ectoderm	ATP5ME	-0.282025	2.39472e-44	4.80237e-40	0.999	0.999
2	Ectoderm	CHEK1	-0.36832	1.9166e-44	3.84355e-40	0.247	0.476
2	Ectoderm	ANXA11	0.366107	1.6579e-44	3.32474e-40	0.489	0.295
2	Ectoderm	TRPM7	0.438956	1.01984e-44	2.0452e-40	0.543	0.357
2	Ectoderm	FRAS1	0.43554	9.43922e-45	1.89294e-40	0.469	0.282
2	Ectoderm	AMIGO2	-0.337069	9.41577e-45	1.88824e-40	0.069	0.265
2	Ectoderm	ABCE1	-0.386358	9.33758e-45	1.87256e-40	0.366	0.589
2	Ectoderm	TRIM33	0.450076	7.61802e-45	1.52772e-40	0.554	0.372
2	Ectoderm	RHOU	0.338892	6.14991e-45	1.2333e-40	0.366	0.184
2	Ectoderm	TCOF1	-0.381951	6.04124e-45	1.21151e-40	0.421	0.639
2	Ectoderm	PIMREG	-0.362686	5.71883e-45	1.14685e-40	0.145	0.362
2	Ectoderm	BRIX1	-0.399561	5.33634e-45	1.07015e-40	0.376	0.587
2	Ectoderm	MTHFD1	-0.365058	4.64346e-45	9.312e-41	0.224	0.453
2	Ectoderm	MMP2	-0.464143	4.27162e-45	8.5663e-41	0.325	0.548
2	Ectoderm	CD99	0.314555	3.84004e-45	7.70081e-41	0.941	0.805
2	Ectoderm	MPHOSPH6	-0.364252	3.26823e-45	6.55411e-41	0.262	0.493
2	Ectoderm	RRP15	-0.397141	3.11911e-45	6.25505e-41	0.386	0.608
2	Ectoderm	ARID3B	0.386771	2.977e-45	5.97008e-41	0.567	0.375
2	Ectoderm	DAB2	-0.424478	2.29312e-45	4.59863e-41	0.118	0.327
2	Ectoderm	SNHG15	-0.348179	2.10243e-45	4.2162e-41	0.181	0.405
2	Ectoderm	TERF1	-0.582465	2.09621e-45	4.20374e-41	0.616	0.762
2	Ectoderm	PPM1G	-0.363767	1.48954e-45	2.98713e-41	0.756	0.877
2	Ectoderm	NDUFB6	-0.358422	1.15574e-45	2.31772e-41	0.739	0.867
2	Ectoderm	IL6ST	-0.477837	9.617e-46	1.92859e-41	0.272	0.499
2	Ectoderm	RRM1	-0.403939	8.22642e-46	1.64973e-41	0.399	0.618
2	Ectoderm	HDLBP	0.375953	4.96e-46	9.94679e-42	0.918	0.843
2	Ectoderm	ESRP1	0.299455	4.47913e-46	8.98244e-42	0.402	0.201
2	Ectoderm	NDUFB9	-0.342011	3.37849e-46	6.77521e-42	0.905	0.964
2	Ectoderm	FGF19	-0.609249	3.08493e-46	6.18651e-42	0.096	0.301
2	Ectoderm	NDRG1	0.391204	1.90777e-46	3.82585e-42	0.262	0.108
2	Ectoderm	SRSF10	-0.356313	1.67123e-46	3.35149e-42	0.697	0.848
2	Ectoderm	BOLA3	-0.396562	1.50348e-46	3.01508e-42	0.412	0.629
2	Ectoderm	NDUFAF8	-0.358716	1.50212e-46	3.01236e-42	0.701	0.851
2	Ectoderm	SSRP1	-0.363962	1.3204e-46	2.64793e-42	0.756	0.881
2	Ectoderm	PTPRG	-0.378023	1.22769e-46	2.46202e-42	0.186	0.412
2	Ectoderm	POLR2F	-0.359993	1.13473e-46	2.27559e-42	0.806	0.908
2	Ectoderm	CHAF1A	-0.383935	7.8084e-47	1.5659e-42	0.219	0.453
2	Ectoderm	FKBP4	-0.434458	7.30327e-47	1.4646e-42	0.504	0.693
2	Ectoderm	ZWINT	-0.398826	6.08133e-47	1.21955e-42	0.349	0.582
2	Ectoderm	NOLC1	-0.398153	5.15509e-47	1.0338e-42	0.453	0.669
2	Ectoderm	EIF4A1	-0.351175	4.78275e-47	9.59133e-43	0.93	0.969
2	Ectoderm	PTK7	0.432038	4.59794e-47	9.22071e-43	0.728	0.561
2	Ectoderm	BTBD3	0.328469	4.13349e-47	8.28929e-43	0.341	0.163
2	Ectoderm	LMBRD1	0.272006	3.95375e-47	7.92885e-43	0.284	0.119
2	Ectoderm	HOTAIRM1	-0.471749	3.40545e-47	6.82929e-43	0.149	0.366
2	Ectoderm	AKAP12	-0.441522	3.00463e-47	6.02549e-43	0.434	0.646
2	Ectoderm	NOP16	-0.426358	2.96088e-47	5.93774e-43	0.305	0.531
2	Ectoderm	EIF2S2	-0.312088	2.88167e-47	5.77891e-43	0.999	0.998
2	Ectoderm	CCNI	0.323333	2.28965e-47	4.59166e-43	0.988	0.974
2	Ectoderm	EXOSC9	-0.385092	1.70424e-47	3.41767e-43	0.25	0.48
2	Ectoderm	FBLIM1	0.341213	1.54954e-47	3.10745e-43	0.382	0.193
2	Ectoderm	CENPE	-0.469967	1.14866e-47	2.30353e-43	0.508	0.712
2	Ectoderm	GATA6	-0.401737	1.10386e-47	2.21368e-43	0.125	0.344
2	Ectoderm	SOD1	-0.324206	8.93259e-48	1.79134e-43	0.949	0.973
2	Ectoderm	WSB1	0.360286	8.60156e-48	1.72496e-43	0.84	0.674
2	Ectoderm	CHCHD2	-0.422207	5.63866e-48	1.13078e-43	0.937	0.929
2	Ectoderm	COX7A2	-0.28184	5.10066e-48	1.02289e-43	0.993	0.998
2	Ectoderm	ZNF503	-0.487485	5.06918e-48	1.01657e-43	0.243	0.468
2	Ectoderm	JAM3	-0.338042	4.07797e-48	8.17796e-44	0.09	0.303
2	Ectoderm	DDAH2	0.400989	3.79903e-48	7.61858e-44	0.866	0.758
2	Ectoderm	RNF149	0.326472	3.71327e-48	7.44659e-44	0.39	0.199
2	Ectoderm	AP1M2	0.319942	3.56898e-48	7.15724e-44	0.437	0.231
2	Ectoderm	DYNC1I2	0.356324	3.25078e-48	6.51911e-44	0.962	0.904
2	Ectoderm	SOX9	0.305828	3.03563e-48	6.08766e-44	0.291	0.123
2	Ectoderm	LIMD2	-0.404154	3.02238e-48	6.06107e-44	0.258	0.5
2	Ectoderm	EIF3K	-0.372643	2.88237e-48	5.78031e-44	0.987	0.992
2	Ectoderm	HACD3	-0.381155	2.84622e-48	5.70781e-44	0.627	0.798
2	Ectoderm	RAD51AP1	-0.362875	2.28616e-48	4.58466e-44	0.163	0.4
2	Ectoderm	PUM3	-0.422218	1.42831e-48	2.86433e-44	0.537	0.727
2	Ectoderm	SGPP1	0.295136	6.96221e-49	1.3962e-44	0.305	0.133
2	Ectoderm	SMS	0.597428	6.39198e-49	1.28185e-44	0.853	0.79
2	Ectoderm	POLR2L	-0.310605	3.95957e-49	7.94052e-45	0.986	0.995
2	Ectoderm	CENPM	-0.36597	3.76136e-49	7.54304e-45	0.146	0.374
2	Ectoderm	XRCC5	-0.317849	3.03166e-49	6.0797e-45	0.97	0.99
2	Ectoderm	PEBP1	-0.367758	2.6932e-49	5.40093e-45	0.965	0.987
2	Ectoderm	PAK1IP1	-0.38618	2.65949e-49	5.33333e-45	0.218	0.456
2	Ectoderm	TUBA1A	0.432652	2.52358e-49	5.0608e-45	0.99	0.973
2	Ectoderm	TNFAIP8	0.36847	1.93629e-49	3.88303e-45	0.378	0.19
2	Ectoderm	FXYD5	-0.427557	1.69172e-49	3.39258e-45	0.215	0.449
2	Ectoderm	DCTPP1	-0.419012	1.59979e-49	3.20822e-45	0.319	0.551
2	Ectoderm	COX7B	-0.341974	1.5188e-49	3.0458e-45	0.961	0.981
2	Ectoderm	RHOB	0.492898	8.24917e-50	1.65429e-45	0.498	0.3
2	Ectoderm	GNG2	-0.388732	6.22937e-50	1.24924e-45	0.115	0.34
2	Ectoderm	NHP2	-0.384157	5.87481e-50	1.17813e-45	0.729	0.858
2	Ectoderm	MRPS34	-0.375313	3.84036e-50	7.70145e-46	0.648	0.818
2	Ectoderm	SEPT11	0.377144	3.63497e-50	7.28957e-46	0.938	0.848
2	Ectoderm	MDFI	0.446489	2.93083e-50	5.87749e-46	0.611	0.419
2	Ectoderm	TCEAL9	0.35468	2.87484e-50	5.76521e-46	0.963	0.92
2	Ectoderm	TMA16	-0.421008	2.35511e-50	4.72293e-46	0.465	0.677
2	Ectoderm	CENPU	-0.39314	1.18477e-50	2.37594e-46	0.219	0.465
2	Ectoderm	QKI	0.434693	1.13288e-50	2.27187e-46	0.762	0.612
2	Ectoderm	AKR1B1	-0.417466	1.05201e-50	2.1097e-46	0.409	0.642
2	Ectoderm	PPM1H	0.284486	9.52693e-51	1.91053e-46	0.295	0.121
2	Ectoderm	FGFR1	-0.559079	9.0312e-51	1.81112e-46	0.592	0.747
2	Ectoderm	LPIN2	0.417706	7.18284e-51	1.44045e-46	0.414	0.218
2	Ectoderm	CKS2	-0.476197	3.8737e-51	7.76832e-47	0.688	0.832
2	Ectoderm	ITM2C	0.425067	3.68186e-51	7.3836e-47	0.889	0.81
2	Ectoderm	TRA2B	-0.361991	2.57537e-51	5.16465e-47	0.847	0.935
2	Ectoderm	SMC3	-0.395079	2.52157e-51	5.05675e-47	0.725	0.867
2	Ectoderm	BZW1	-0.349555	2.4699e-51	4.95314e-47	0.921	0.965
2	Ectoderm	FBLN2	-0.544185	2.27969e-51	4.57168e-47	0.131	0.355
2	Ectoderm	CDK4	-0.388228	2.24155e-51	4.4952e-47	0.77	0.887
2	Ectoderm	EMP3	-0.552722	1.97485e-51	3.96037e-47	0.179	0.411
2	Ectoderm	UNC5C	0.371726	1.81952e-51	3.64887e-47	0.368	0.177
2	Ectoderm	FMR1	0.372927	8.38591e-52	1.68171e-47	0.476	0.264
2	Ectoderm	TMPO	-0.421162	7.63965e-52	1.53206e-47	0.487	0.7
2	Ectoderm	TMEM98	-0.471101	7.361e-52	1.47617e-47	0.548	0.724
2	Ectoderm	SMC2	-0.413615	6.86023e-52	1.37575e-47	0.419	0.651
2	Ectoderm	CCT6A	-0.33864	6.77572e-52	1.3588e-47	0.962	0.985
2	Ectoderm	MLLT3	-0.482593	6.00608e-52	1.20446e-47	0.185	0.419
2	Ectoderm	HAUS1	-0.412866	5.8798e-52	1.17913e-47	0.318	0.562
2	Ectoderm	LMNB1	-0.410807	4.39479e-52	8.81332e-48	0.261	0.506
2	Ectoderm	LSM7	-0.347687	3.53318e-52	7.08544e-48	0.924	0.969
2	Ectoderm	TFPI	-0.819326	2.76793e-52	5.55081e-48	0.284	0.493
2	Ectoderm	SRM	-0.41642	2.68888e-52	5.39228e-48	0.495	0.713
2	Ectoderm	PHB	-0.373729	1.86563e-52	3.74133e-48	0.86	0.931
2	Ectoderm	ZNF385A	0.302558	1.84648e-52	3.70293e-48	0.313	0.133
2	Ectoderm	PHLDB2	-0.376436	1.43204e-52	2.87182e-48	0.099	0.328
2	Ectoderm	SNHG25	-0.403147	1.27547e-52	2.55782e-48	0.936	0.971
2	Ectoderm	METAP2	-0.347186	1.13928e-52	2.28471e-48	0.934	0.978
2	Ectoderm	HIST1H4C	-0.646158	1.06818e-52	2.14214e-48	0.763	0.852
2	Ectoderm	UBXN4	0.410483	6.19666e-53	1.24268e-48	0.843	0.734
2	Ectoderm	ORC6	-0.418813	4.03119e-53	8.08416e-49	0.357	0.606
2	Ectoderm	RAB11A	0.422634	3.16344e-53	6.34397e-49	0.883	0.771
2	Ectoderm	NTHL1	-0.364363	1.96673e-53	3.94408e-49	0.131	0.371
2	Ectoderm	MYADM	0.407354	1.31333e-53	2.63376e-49	0.413	0.212
2	Ectoderm	SLC25A13	0.425687	8.39758e-54	1.68405e-49	0.746	0.577
2	Ectoderm	FUS	-0.295439	5.16661e-54	1.03611e-49	0.992	0.998
2	Ectoderm	ANXA6	-0.484434	4.57638e-54	9.17747e-50	0.391	0.615
2	Ectoderm	PRKDC	-0.389006	3.28347e-54	6.58467e-50	0.763	0.9
2	Ectoderm	UBC	0.35945	1.93755e-54	3.88557e-50	0.991	0.977
2	Ectoderm	GINS2	-0.41411	1.93026e-54	3.87094e-50	0.209	0.459
2	Ectoderm	TLE1	0.425562	1.20149e-54	2.40948e-50	0.538	0.314
2	Ectoderm	LAMA5	0.345257	8.57668e-55	1.71997e-50	0.395	0.19
2	Ectoderm	WDR43	-0.436185	6.871e-55	1.37791e-50	0.388	0.625
2	Ectoderm	ATP5MC2	-0.349778	6.71788e-55	1.3472e-50	0.967	0.989
2	Ectoderm	HNRNPD	-0.334681	4.41654e-55	8.85692e-51	0.973	0.988
2	Ectoderm	CAST	0.446764	3.85658e-55	7.73399e-51	0.491	0.279
2	Ectoderm	BRI3	0.432633	3.28148e-55	6.58069e-51	0.812	0.672
2	Ectoderm	SLC20A2	0.364973	2.76799e-55	5.55093e-51	0.34	0.151
2	Ectoderm	TACC1	0.427514	2.50473e-55	5.02299e-51	0.379	0.183
2	Ectoderm	PTGES3	-0.349411	2.47723e-55	4.96783e-51	0.939	0.978
2	Ectoderm	CCT7	-0.386678	1.93409e-55	3.87862e-51	0.835	0.932
2	Ectoderm	RRP1B	-0.436047	1.69893e-55	3.40703e-51	0.299	0.551
2	Ectoderm	COX5A	-0.353712	1.32642e-55	2.66001e-51	0.94	0.974
2	Ectoderm	CSE1L	-0.414814	1.21559e-55	2.43774e-51	0.623	0.803
2	Ectoderm	TEAD3	0.291045	7.47769e-56	1.49958e-51	0.293	0.115
2	Ectoderm	SERPINE2	-0.673625	7.37186e-56	1.47835e-51	0.529	0.724
2	Ectoderm	LIMA1	0.487046	6.58681e-56	1.32092e-51	0.565	0.35
2	Ectoderm	LY6E	0.516258	4.21709e-56	8.45695e-52	0.858	0.763
2	Ectoderm	MCM4	-0.450415	3.95759e-56	7.93655e-52	0.271	0.526
2	Ectoderm	CRB2	-0.432753	3.21457e-56	6.4465e-52	0.09	0.325
2	Ectoderm	SOCS1	0.310677	2.45593e-56	4.92512e-52	0.285	0.108
2	Ectoderm	DMD	0.351804	9.52838e-57	1.91082e-52	0.299	0.117
2	Ectoderm	EPHB3	0.326722	7.165e-57	1.43687e-52	0.375	0.169
2	Ectoderm	DTYMK	-0.439458	5.50321e-57	1.10361e-52	0.459	0.688
2	Ectoderm	PITX1	-0.660792	5.39914e-57	1.08274e-52	0.312	0.546
2	Ectoderm	VAMP8	0.447327	4.08166e-57	8.18537e-53	0.718	0.507
2	Ectoderm	UTRN	0.398039	3.75875e-57	7.5378e-53	0.463	0.241
2	Ectoderm	SLC38A2	0.485011	2.94125e-57	5.89837e-53	0.75	0.58
2	Ectoderm	GNA12	0.418639	2.37813e-57	4.76909e-53	0.43	0.221
2	Ectoderm	CCT2	-0.380802	2.10114e-57	4.21364e-53	0.934	0.972
2	Ectoderm	JUND	0.469923	1.40756e-57	2.82273e-53	0.661	0.453
2	Ectoderm	SFN	0.531257	1.00714e-57	2.01972e-53	0.327	0.142
2	Ectoderm	PDE4D	0.35412	6.69189e-58	1.34199e-53	0.257	0.091
2	Ectoderm	PSAT1	-0.440573	6.03705e-58	1.21067e-53	0.227	0.487
2	Ectoderm	ARHGAP32	0.364174	4.04068e-58	8.10318e-54	0.374	0.172
2	Ectoderm	TXN	-0.384416	3.20415e-58	6.42561e-54	0.984	0.991
2	Ectoderm	SALL1	-0.477494	2.90361e-58	5.8229e-54	0.161	0.414
2	Ectoderm	CD59	0.45523	2.36153e-58	4.7358e-54	0.535	0.315
2	Ectoderm	SPRY1	-0.468754	1.77226e-58	3.55408e-54	0.099	0.345
2	Ectoderm	FNBP1L	0.459314	1.16399e-58	2.33426e-54	0.658	0.444
2	Ectoderm	SOCS3	0.342034	1.16212e-58	2.33051e-54	0.319	0.13
2	Ectoderm	HLA-C	0.408554	7.43784e-59	1.49158e-54	0.819	0.611
2	Ectoderm	PDCD4	0.429639	5.24078e-59	1.05099e-54	0.322	0.134
2	Ectoderm	MGST2	-0.5262	4.68736e-59	9.40004e-55	0.201	0.455
2	Ectoderm	TMEM97	-0.508883	4.23587e-59	8.49462e-55	0.688	0.846
2	Ectoderm	RGS4	0.530873	4.15294e-59	8.32831e-55	0.456	0.24
2	Ectoderm	RSL1D1	-0.423751	4.00363e-59	8.02888e-55	0.795	0.91
2	Ectoderm	RASSF8	0.402996	2.57469e-59	5.16329e-55	0.396	0.188
2	Ectoderm	MRPL12	-0.444077	1.59411e-59	3.19683e-55	0.619	0.797
2	Ectoderm	SLC7A8	0.44092	7.21375e-60	1.44665e-55	0.59	0.356
2	Ectoderm	RGL2	0.361919	4.79954e-60	9.625e-56	0.402	0.188
2	Ectoderm	AKAP9	0.463083	3.92497e-60	7.87114e-56	0.843	0.688
2	Ectoderm	FBL	-0.377221	3.1212e-60	6.25926e-56	0.909	0.965
2	Ectoderm	U2SURP	-0.429569	2.41446e-60	4.84196e-56	0.783	0.897
2	Ectoderm	OAF	-0.572878	1.95567e-60	3.9219e-56	0.174	0.431
2	Ectoderm	KLHL9	0.418496	1.51234e-60	3.03285e-56	0.449	0.229
2	Ectoderm	MCM3	-0.451835	1.32563e-60	2.65842e-56	0.665	0.84
2	Ectoderm	GPATCH4	-0.481905	1.17711e-60	2.36057e-56	0.382	0.629
2	Ectoderm	IFITM2	-0.550757	9.62216e-61	1.92963e-56	0.402	0.635
2	Ectoderm	MYH9	0.502307	8.43933e-61	1.69242e-56	0.749	0.579
2	Ectoderm	TOP2A	-0.594957	5.78921e-61	1.16097e-56	0.617	0.8
2	Ectoderm	TENM3	0.404717	4.57256e-61	9.16981e-57	0.387	0.178
2	Ectoderm	NES	0.526387	3.04496e-61	6.10636e-57	0.684	0.501
2	Ectoderm	NTS	0.824148	2.09444e-61	4.20019e-57	0.953	0.892
2	Ectoderm	MLEC	-0.429634	1.79175e-61	3.59318e-57	0.844	0.929
2	Ectoderm	TMSB15A	-0.472599	1.31917e-61	2.64546e-57	0.111	0.364
2	Ectoderm	SORT1	0.302782	9.36243e-62	1.87754e-57	0.292	0.107
2	Ectoderm	SNU13	-0.39084	8.05584e-62	1.61552e-57	0.91	0.97
2	Ectoderm	MYOF	0.323801	7.00562e-62	1.40491e-57	0.326	0.127
2	Ectoderm	FAM213A	0.446539	5.07805e-62	1.01835e-57	0.902	0.799
2	Ectoderm	COMT	0.320123	4.81894e-62	9.6639e-58	0.265	0.09
2	Ectoderm	QPRT	0.421548	3.12281e-62	6.26248e-58	0.933	0.826
2	Ectoderm	ABCA7	0.379588	2.95693e-62	5.92983e-58	0.327	0.132
2	Ectoderm	DNAJC15	0.569048	2.37042e-62	4.75363e-58	0.889	0.783
2	Ectoderm	FOXH1	-0.513251	2.34348e-62	4.69962e-58	0.11	0.366
2	Ectoderm	CEBPZ	-0.49475	1.33827e-62	2.68377e-58	0.566	0.768
2	Ectoderm	FLRT3	0.370822	7.84399e-63	1.57303e-58	0.386	0.164
2	Ectoderm	ANP32E	-0.471248	5.68872e-63	1.14082e-58	0.682	0.862
2	Ectoderm	SCUBE3	0.327048	5.13362e-63	1.0295e-58	0.28	0.099
2	Ectoderm	SMC6	-0.513325	4.16644e-63	8.35539e-59	0.329	0.593
2	Ectoderm	KPNB1	-0.372871	2.86767e-63	5.75083e-59	0.981	0.993
2	Ectoderm	RAB31	0.528552	2.81641e-63	5.64804e-59	0.613	0.404
2	Ectoderm	MRPS6	-0.471707	2.38186e-63	4.77659e-59	0.449	0.69
2	Ectoderm	CD320	-0.454085	1.9567e-63	3.92397e-59	0.213	0.487
2	Ectoderm	YAP1	0.51315	1.63503e-63	3.27888e-59	0.744	0.546
2	Ectoderm	SNRPD2	-0.308124	6.09363e-64	1.22202e-59	0.998	1
2	Ectoderm	MCM2	-0.44798	4.65451e-64	9.33416e-60	0.19	0.469
2	Ectoderm	SEM1	0.330302	4.26449e-64	8.55201e-60	0.999	0.998
2	Ectoderm	EGLN1	0.46989	3.30951e-64	6.63689e-60	0.413	0.199
2	Ectoderm	TM7SF2	0.460177	2.40387e-64	4.82071e-60	0.472	0.241
2	Ectoderm	PAQR8	0.401143	1.028e-64	2.06156e-60	0.396	0.175
2	Ectoderm	MTHFD2	-0.470595	8.08239e-65	1.62084e-60	0.273	0.548
2	Ectoderm	TNS3	0.347952	4.84426e-65	9.71468e-61	0.378	0.161
2	Ectoderm	FRMD6	0.372897	2.23232e-65	4.4767e-61	0.367	0.154
2	Ectoderm	CCDC34	-0.493094	1.91739e-65	3.84513e-61	0.373	0.637
2	Ectoderm	ETV3	0.348548	1.7261e-65	3.46152e-61	0.322	0.123
2	Ectoderm	CENPF	-0.559386	1.34442e-65	2.69611e-61	0.665	0.857
2	Ectoderm	CDC42SE1	0.407564	8.47093e-66	1.69876e-61	0.461	0.228
2	Ectoderm	DAG1	0.447729	5.6332e-66	1.12968e-61	0.605	0.353
2	Ectoderm	RPL14	-0.260823	4.94267e-66	9.91203e-62	1	1
2	Ectoderm	TSPAN15	0.301214	3.84789e-66	7.71656e-62	0.256	0.08
2	Ectoderm	SYDE2	0.266841	2.66302e-66	5.34042e-62	0.254	0.079
2	Ectoderm	TRIP6	0.48507	1.70691e-66	3.42304e-62	0.635	0.414
2	Ectoderm	HSP90AA1	-0.317683	1.6132e-66	3.23511e-62	1	1
2	Ectoderm	FEN1	-0.496137	1.12381e-66	2.25368e-62	0.353	0.62
2	Ectoderm	TXNIP	-0.451976	1.03189e-66	2.06934e-62	0.076	0.337
2	Ectoderm	MESD	0.475136	9.60201e-67	1.92559e-62	0.892	0.785
2	Ectoderm	CNN2	0.511334	9.45679e-67	1.89646e-62	0.775	0.594
2	Ectoderm	HNRNPAB	-0.430149	8.96726e-67	1.7983e-62	0.852	0.942
2	Ectoderm	SUB1	-0.380998	6.64215e-67	1.33202e-62	0.982	0.993
2	Ectoderm	KALRN	0.350089	6.07927e-67	1.21914e-62	0.332	0.128
2	Ectoderm	TOMM40	-0.482152	3.48786e-67	6.99456e-63	0.545	0.758
2	Ectoderm	PKP3	0.373592	1.60233e-67	3.21331e-63	0.395	0.17
2	Ectoderm	KHDRBS3	0.504055	1.57664e-67	3.16179e-63	0.527	0.287
2	Ectoderm	PPP1R2	0.468647	1.11451e-67	2.23503e-63	0.514	0.277
2	Ectoderm	NDUFAB1	-0.432391	8.19214e-68	1.64285e-63	0.874	0.952
2	Ectoderm	EID1	-0.457379	6.69293e-68	1.3422e-63	0.843	0.933
2	Ectoderm	FAM110A	0.383742	4.24496e-68	8.51284e-64	0.312	0.115
2	Ectoderm	CREG1	0.511554	1.95662e-68	3.92381e-64	0.436	0.211
2	Ectoderm	ATP2B4	0.474814	1.37013e-68	2.74765e-64	0.508	0.268
2	Ectoderm	BAG2	0.650999	1.3596e-68	2.72655e-64	0.534	0.317
2	Ectoderm	UBE2T	-0.474484	1.31715e-68	2.64142e-64	0.198	0.486
2	Ectoderm	SLC2A8	0.383635	1.0562e-68	2.1181e-64	0.339	0.131
2	Ectoderm	ZEB2	-0.607281	7.25976e-69	1.45587e-64	0.112	0.38
2	Ectoderm	SWI5	0.536165	5.0947e-69	1.02169e-64	0.598	0.368
2	Ectoderm	PCLAF	-0.512962	4.97102e-69	9.96888e-65	0.587	0.807
2	Ectoderm	MRPS26	-0.512548	2.6966e-69	5.40776e-65	0.512	0.734
2	Ectoderm	KIAA1551	0.553657	2.69426e-69	5.40306e-65	0.909	0.806
2	Ectoderm	SRSF3	-0.362895	1.72866e-69	3.46665e-65	0.99	0.995
2	Ectoderm	NUAK1	0.443153	8.01439e-70	1.60721e-65	0.323	0.122
2	Ectoderm	UGP2	0.454555	6.3169e-70	1.26679e-65	0.826	0.621
2	Ectoderm	CDH2	-0.677709	3.43658e-70	6.89172e-66	0.309	0.59
2	Ectoderm	SCAF11	0.564819	3.26e-70	6.53761e-66	0.839	0.709
2	Ectoderm	HLA-A	-0.516416	3.11128e-70	6.23937e-66	0.451	0.707
2	Ectoderm	ACTB	0.287151	2.8515e-70	5.7184e-66	1	1
2	Ectoderm	CACYBP	-0.475521	2.02412e-70	4.05916e-66	0.726	0.877
2	Ectoderm	METRNL	0.314991	1.63167e-70	3.27215e-66	0.289	0.096
2	Ectoderm	SELENOM	0.525686	9.4691e-71	1.89893e-66	0.416	0.192
2	Ectoderm	EIF5A	-0.401608	2.6366e-71	5.28743e-67	0.985	0.993
2	Ectoderm	LAMP2	0.508945	1.72749e-71	3.4643e-67	0.54	0.303
2	Ectoderm	FADS1	-0.51585	1.081e-71	2.16783e-67	0.596	0.802
2	Ectoderm	NDUFS5	-0.359905	9.47969e-72	1.90106e-67	0.994	0.998
2	Ectoderm	GLRX	-0.590202	9.44509e-72	1.89412e-67	0.159	0.441
2	Ectoderm	NDUFAF2	-0.516797	9.16519e-72	1.83799e-67	0.301	0.582
2	Ectoderm	DTX4	0.379506	8.23665e-72	1.65178e-67	0.342	0.129
2	Ectoderm	CLIP1	0.462474	5.58532e-72	1.12008e-67	0.527	0.273
2	Ectoderm	BIRC5	-0.517999	5.40872e-72	1.08466e-67	0.439	0.709
2	Ectoderm	GNL3	-0.496619	4.17583e-72	8.37421e-68	0.592	0.805
2	Ectoderm	MCM7	-0.521843	3.71001e-72	7.44005e-68	0.473	0.718
2	Ectoderm	RPS5	-0.281093	3.50739e-72	7.03371e-68	1	1
2	Ectoderm	DDB1	0.509686	2.61004e-72	5.23418e-68	0.888	0.767
2	Ectoderm	CPVL	0.485258	1.83336e-72	3.67663e-68	0.535	0.288
2	Ectoderm	PDCD5	-0.47241	1.45316e-72	2.91418e-68	0.848	0.93
2	Ectoderm	LAMC1	0.50076	6.38846e-73	1.28114e-68	0.823	0.631
2	Ectoderm	SLC1A5	-0.509846	5.48662e-73	1.10029e-68	0.237	0.533
2	Ectoderm	UBE2S	-0.54016	5.26999e-73	1.05684e-68	0.502	0.742
2	Ectoderm	SMC4	-0.483021	4.20979e-73	8.44231e-69	0.668	0.872
2	Ectoderm	PTTG1	-0.524165	3.72431e-73	7.46874e-69	0.645	0.857
2	Ectoderm	DKC1	-0.501851	3.26332e-73	6.54426e-69	0.487	0.74
2	Ectoderm	SET	-0.362385	2.68127e-73	5.37702e-69	0.999	0.999
2	Ectoderm	CORO2A	0.398306	1.14354e-73	2.29325e-69	0.366	0.144
2	Ectoderm	CCDC85B	-0.525174	8.52636e-74	1.70988e-69	0.239	0.536
2	Ectoderm	SNRPE	-0.369023	4.45499e-74	8.93404e-70	0.995	0.998
2	Ectoderm	PRSS23	0.711956	4.25124e-74	8.52543e-70	0.679	0.466
2	Ectoderm	MAGED1	0.546903	4.02468e-74	8.07108e-70	0.874	0.726
2	Ectoderm	GMNN	-0.529009	3.0581e-74	6.13271e-70	0.426	0.696
2	Ectoderm	TIMM13	-0.411487	2.36823e-74	4.74925e-70	0.962	0.983
2	Ectoderm	ID3	-0.670896	2.14093e-74	4.29342e-70	0.855	0.936
2	Ectoderm	CCDC6	0.533934	1.68874e-74	3.3866e-70	0.575	0.331
2	Ectoderm	GAL	-0.874434	1.33628e-74	2.67977e-70	0.246	0.533
2	Ectoderm	MMD	0.499261	1.26182e-74	2.53046e-70	0.469	0.227
2	Ectoderm	HOXB9	-0.641518	1.15704e-74	2.32033e-70	0.179	0.475
2	Ectoderm	GALNT11	0.470568	6.81366e-75	1.36641e-70	0.444	0.206
2	Ectoderm	LHFPL6	0.339579	6.74953e-75	1.35355e-70	0.279	0.088
2	Ectoderm	ZNRF3	0.435752	4.70976e-75	9.44495e-71	0.389	0.16
2	Ectoderm	CGN	0.372017	1.40369e-75	2.81497e-71	0.35	0.13
2	Ectoderm	SNX27	0.535168	1.06513e-75	2.136e-71	0.549	0.303
2	Ectoderm	HINT3	0.33571	8.38927e-76	1.68238e-71	0.326	0.114
2	Ectoderm	TXNDC17	-0.424417	7.98663e-76	1.60164e-71	0.938	0.979
2	Ectoderm	PRMT1	-0.465922	5.83033e-76	1.16921e-71	0.873	0.952
2	Ectoderm	AIF1L	0.505416	5.49088e-76	1.10114e-71	0.569	0.314
2	Ectoderm	TFAP2C	0.373077	4.56732e-76	9.1593e-72	0.321	0.109
2	Ectoderm	ATP5MC1	-0.538451	9.63601e-77	1.9324e-72	0.658	0.835
2	Ectoderm	MAD2L1	-0.531905	8.36511e-77	1.67754e-72	0.297	0.593
2	Ectoderm	PRDX1	-0.335089	2.14828e-77	4.30816e-73	1	1
2	Ectoderm	TBC1D1	0.541468	8.12471e-78	1.62933e-73	0.556	0.309
2	Ectoderm	F11R	0.490653	6.38239e-78	1.27992e-73	0.622	0.345
2	Ectoderm	LMNA	0.515806	4.74915e-78	9.52394e-74	0.618	0.346
2	Ectoderm	SRSF7	-0.474106	1.35129e-78	2.70988e-74	0.883	0.963
2	Ectoderm	TPD52	0.454993	1.30163e-78	2.6103e-74	0.503	0.238
2	Ectoderm	KDR	-0.877078	1.04123e-78	2.08808e-74	0.14	0.433
2	Ectoderm	LYPD6	0.409739	7.69978e-79	1.54411e-74	0.394	0.157
2	Ectoderm	TMEM88	-1.09625	3.42015e-79	6.85877e-75	0.332	0.593
2	Ectoderm	PARK7	-0.426569	3.03805e-79	6.0925e-75	0.963	0.989
2	Ectoderm	CENPW	-0.52876	3.02748e-79	6.07131e-75	0.49	0.754
2	Ectoderm	SH3GLB2	0.350372	2.96665e-79	5.94933e-75	0.329	0.112
2	Ectoderm	POLR3K	-0.548405	1.12773e-79	2.26156e-75	0.246	0.55
2	Ectoderm	SERBP1	-0.370197	1.04454e-79	2.09472e-75	0.995	0.999
2	Ectoderm	C20orf27	-0.561346	4.67877e-80	9.3828e-76	0.239	0.544
2	Ectoderm	SUPT16H	-0.493702	2.10912e-80	4.22962e-76	0.868	0.949
2	Ectoderm	CCT5	-0.433503	1.96241e-80	3.93541e-76	0.923	0.975
2	Ectoderm	COX7C	0.324019	1.91456e-80	3.83945e-76	1	1
2	Ectoderm	ANXA4	0.446425	1.24043e-80	2.48755e-76	0.433	0.178
2	Ectoderm	SIVA1	-0.498681	2.49058e-81	4.99461e-77	0.725	0.884
2	Ectoderm	ATP6AP2	0.564768	1.99528e-81	4.00134e-77	0.714	0.478
2	Ectoderm	APLNR	-0.77842	1.66346e-81	3.3359e-77	0.263	0.557
2	Ectoderm	ITGB5	0.579256	1.07351e-81	2.15282e-77	0.71	0.476
2	Ectoderm	RPL27	-0.271337	1.04041e-81	2.08644e-77	1	1
2	Ectoderm	FTH1	0.296106	1.07923e-82	2.16429e-78	1	1
2	Ectoderm	MT-ATP6	-0.358836	3.9138e-83	7.84874e-79	0.999	1
2	Ectoderm	DAAM1	0.603395	3.75875e-83	7.53779e-79	0.626	0.359
2	Ectoderm	PITX2	-0.716577	5.70331e-84	1.14374e-79	0.142	0.448
2	Ectoderm	MYO6	0.52837	4.2577e-84	8.5384e-80	0.596	0.321
2	Ectoderm	PFN1	-0.314717	2.39193e-84	4.79678e-80	1	1
2	Ectoderm	SHTN1	0.498427	2.05707e-84	4.12525e-80	0.515	0.247
2	Ectoderm	B3GNT2	0.509578	1.14145e-84	2.28907e-80	0.506	0.24
2	Ectoderm	MT-ND4	-0.349306	2.45814e-85	4.92955e-81	1	1
2	Ectoderm	ATP6V1G1	0.477496	1.31043e-85	2.62793e-81	0.986	0.941
2	Ectoderm	RPL22L1	-0.645204	8.93727e-86	1.79228e-81	0.652	0.84
2	Ectoderm	SEPT8	0.451943	1.35302e-86	2.71335e-82	0.419	0.169
2	Ectoderm	DUT	-0.603046	3.7311e-87	7.48234e-83	0.535	0.777
2	Ectoderm	RBM47	0.475027	2.29778e-87	4.60797e-83	0.422	0.165
2	Ectoderm	HUNK	0.470472	1.30895e-87	2.62497e-83	0.412	0.162
2	Ectoderm	GYPC	-0.609286	1.29217e-87	2.59131e-83	0.168	0.489
2	Ectoderm	TPD52L1	0.414099	7.30688e-88	1.46532e-83	0.352	0.119
2	Ectoderm	SSB	-0.486599	4.94583e-88	9.91836e-84	0.931	0.977
2	Ectoderm	AP1S1	0.573405	4.61043e-88	9.24576e-84	0.67	0.411
2	Ectoderm	NOP58	-0.534767	2.69272e-88	5.39999e-84	0.669	0.867
2	Ectoderm	SOX4	0.590956	2.0504e-88	4.11187e-84	0.973	0.885
2	Ectoderm	PKP2	0.516039	1.7806e-88	3.57081e-84	0.522	0.245
2	Ectoderm	DACT1	0.410795	3.32029e-89	6.65852e-85	0.33	0.105
2	Ectoderm	FSTL1	0.592447	2.18543e-89	4.38265e-85	0.769	0.537
2	Ectoderm	DOK4	0.602047	1.52208e-89	3.05237e-85	0.861	0.629
2	Ectoderm	LRRC37B	0.514245	1.21583e-89	2.43822e-85	0.447	0.191
2	Ectoderm	STARD10	0.42315	9.21126e-90	1.84723e-85	0.392	0.144
2	Ectoderm	ENPP1	0.49194	7.17079e-90	1.43803e-85	0.405	0.155
2	Ectoderm	SLC44A2	0.530977	4.77246e-90	9.57069e-86	0.558	0.281
2	Ectoderm	PAICS	-0.509777	4.27814e-90	8.57938e-86	0.812	0.936
2	Ectoderm	NME4	-0.570315	2.56927e-90	5.1524e-86	0.67	0.855
2	Ectoderm	GADD45G	0.717966	6.8154e-91	1.36676e-86	0.57	0.295
2	Ectoderm	RPL19	-0.276664	1.49971e-91	3.00753e-87	1	1
2	Ectoderm	NUCKS1	-0.428706	3.44149e-92	6.90157e-88	0.994	0.998
2	Ectoderm	CKB	-1.34904	1.80757e-92	3.6249e-88	0.761	0.889
2	Ectoderm	HAND1	0.633509	1.65625e-92	3.32144e-88	0.96	0.779
2	Ectoderm	LAPTM4A	0.573562	8.63465e-93	1.73159e-88	0.97	0.88
2	Ectoderm	EPB41L2	-0.647594	8.30264e-93	1.66501e-88	0.383	0.682
2	Ectoderm	TYMS	-0.625715	3.49802e-93	7.01493e-89	0.397	0.699
2	Ectoderm	NAP1L1	-0.338308	2.14538e-93	4.30235e-89	1	1
2	Ectoderm	CSRP1	0.452643	6.03455e-94	1.21017e-89	0.379	0.132
2	Ectoderm	TNFRSF19	0.528861	3.40226e-94	6.8229e-90	0.447	0.181
2	Ectoderm	IGDCC3	0.566837	2.4346e-94	4.88235e-90	0.847	0.613
2	Ectoderm	HMGB2	-0.577549	2.41401e-94	4.84105e-90	0.788	0.936
2	Ectoderm	PSIP1	-0.662458	5.52708e-95	1.1084e-90	0.706	0.883
2	Ectoderm	CCDC88A	-0.640514	4.89189e-95	9.81019e-91	0.326	0.651
2	Ectoderm	MT-CO1	-0.333456	7.30773e-96	1.46549e-91	1	1
2	Ectoderm	LRP1	0.591541	4.96008e-96	9.94694e-92	0.639	0.351
2	Ectoderm	ANP32B	-0.487684	3.56405e-96	7.14734e-92	0.973	0.992
2	Ectoderm	C5orf30	0.410476	1.18258e-97	2.37155e-93	0.314	0.09
2	Ectoderm	ARF6	0.591879	2.94841e-98	5.91274e-94	0.797	0.574
2	Ectoderm	OBSL1	0.564602	3.27886e-99	6.57543e-95	0.527	0.24
2	Ectoderm	MYL9	0.689166	3.15574e-99	6.32852e-95	0.62	0.34
2	Ectoderm	SDC4	0.588606	3.10086e-99	6.21846e-95	0.608	0.316
2	Ectoderm	RRM2	-0.666852	2.91928e-99	5.85433e-95	0.34	0.657
2	Ectoderm	SLC22A23	0.355297	6.32311e-100	1.26804e-95	0.282	0.07
2	Ectoderm	RBPMS	0.622805	5.52853e-100	1.10869e-95	0.688	0.421
2	Ectoderm	KIAA1217	0.401076	3.86652e-100	7.75391e-96	0.366	0.116
2	Ectoderm	AKTIP	0.333864	3.45997e-100	6.93862e-96	0.282	0.07
2	Ectoderm	KCNMA1	0.471301	8.43057e-101	1.69067e-96	0.322	0.092
2	Ectoderm	PBX1	0.639384	6.28216e-101	1.25982e-96	0.718	0.462
2	Ectoderm	NCOA7	0.41141	3.03091e-101	6.07819e-97	0.348	0.106
2	Ectoderm	PSAP	0.519316	2.36797e-101	4.74873e-97	0.965	0.878
2	Ectoderm	MAFB	0.47395	2.35512e-101	4.72296e-97	0.326	0.093
2	Ectoderm	RRBP1	0.711213	6.51393e-102	1.3063e-97	0.938	0.832
2	Ectoderm	ACTC1	1.93956	5.70596e-102	1.14427e-97	0.803	0.626
2	Ectoderm	TCF4	0.697914	1.21666e-102	2.43989e-98	0.864	0.679
2	Ectoderm	IGFBP4	-0.813134	5.50489e-103	1.10395e-98	0.255	0.597
2	Ectoderm	ACTG1	0.341505	5.16089e-103	1.03496e-98	1	1
2	Ectoderm	TUBB2A	0.664576	1.55372e-103	3.11584e-99	0.951	0.802
2	Ectoderm	ACTN4	0.631207	5.39915e-104	1.08275e-99	0.817	0.576
2	Ectoderm	TPM2	-0.637978	3.56014e-104	7.13951e-100	0.655	0.866
2	Ectoderm	SNRPB	-0.53691	3.29837e-104	6.61455e-100	0.947	0.986
2	Ectoderm	RPS23	-0.274596	7.44298e-105	1.49261e-100	1	1
2	Ectoderm	ID1	0.585843	6.50497e-105	1.30451e-100	0.979	0.855
2	Ectoderm	MT-ND1	-0.43146	1.54921e-105	3.10678e-101	0.999	1
2	Ectoderm	CLSPN	-0.676521	8.23861e-106	1.65217e-101	0.379	0.708
2	Ectoderm	SH3BP5	0.53712	4.0699e-107	8.16178e-103	0.428	0.155
2	Ectoderm	SNRPG	-0.471159	2.23005e-107	4.47215e-103	0.984	0.998
2	Ectoderm	MT-ND2	-0.41751	9.44576e-108	1.89425e-103	1	1
2	Ectoderm	HEBP1	0.522998	5.5149e-108	1.10596e-103	0.444	0.165
2	Ectoderm	TOMM7	-0.459674	2.14838e-108	4.30836e-104	0.997	0.998
2	Ectoderm	PPP1R13L	0.340077	1.24742e-108	2.50159e-104	0.271	0.059
2	Ectoderm	ITM2B	0.792952	3.60683e-109	7.23314e-105	0.94	0.825
2	Ectoderm	MDK	0.404189	1.76771e-109	3.54497e-105	1	1
2	Ectoderm	HSPB8	0.351531	3.68866e-110	7.39724e-106	0.258	0.054
2	Ectoderm	PCNA	-0.704696	2.32418e-110	4.66092e-106	0.486	0.775
2	Ectoderm	CKS1B	-0.628474	1.65482e-110	3.31858e-106	0.729	0.914
2	Ectoderm	CD47	0.561852	1.46144e-110	2.93076e-106	0.457	0.171
2	Ectoderm	CD9	0.66854	1.12516e-110	2.2564e-106	0.664	0.329
2	Ectoderm	C1orf105	0.541244	1.07362e-110	2.15304e-106	0.373	0.113
2	Ectoderm	GAS1	0.382828	8.1943e-111	1.64328e-106	0.253	0.05
2	Ectoderm	PATJ	0.431254	7.60803e-111	1.52571e-106	0.382	0.117
2	Ectoderm	PIK3R1	0.67239	6.74192e-111	1.35203e-106	0.546	0.242
2	Ectoderm	KNOP1	-0.639927	3.65062e-114	7.32095e-110	0.74	0.908
2	Ectoderm	SNRPF	-0.451947	2.40095e-114	4.81486e-110	0.996	1
2	Ectoderm	RPS26	-0.436615	8.54095e-115	1.7128e-110	1	1
2	Ectoderm	EIF4EBP1	-0.686145	2.01677e-115	4.04444e-111	0.341	0.686
2	Ectoderm	NDUFA6	-0.772064	1.62338e-115	3.25553e-111	0.927	0.979
2	Ectoderm	TMA7	-0.400653	1.57917e-115	3.16686e-111	1	1
2	Ectoderm	HELLS	-0.680152	1.15849e-115	2.32323e-111	0.549	0.827
2	Ectoderm	EBPL	-0.709287	1.92642e-116	3.86324e-112	0.345	0.695
2	Ectoderm	APOC1	-1.27546	1.03746e-116	2.08052e-112	0.742	0.916
2	Ectoderm	CTNND1	0.628035	6.91892e-117	1.38752e-112	0.727	0.431
2	Ectoderm	DDX21	-0.651744	6.90555e-117	1.38484e-112	0.863	0.957
2	Ectoderm	LCP1	0.640733	5.5752e-118	1.11805e-113	0.499	0.187
2	Ectoderm	SH3KBP1	0.561959	2.12925e-118	4.27001e-114	0.486	0.184
2	Ectoderm	CYCS	-0.658096	1.13073e-118	2.26757e-114	0.867	0.959
2	Ectoderm	ACKR3	0.539358	9.01932e-119	1.80873e-114	0.455	0.158
2	Ectoderm	FLNA	0.610207	5.26366e-119	1.05558e-114	0.962	0.861
2	Ectoderm	LYN	0.662178	3.32203e-119	6.662e-115	0.566	0.255
2	Ectoderm	NOP56	-0.651048	2.59746e-119	5.20895e-115	0.746	0.916
2	Ectoderm	SLCO2A1	0.689554	1.82147e-120	3.65277e-116	0.615	0.283
2	Ectoderm	DLGAP4	0.68141	5.19039e-121	1.04088e-116	0.681	0.371
2	Ectoderm	GM2A	0.681968	2.36127e-121	4.73528e-117	0.572	0.259
2	Ectoderm	DST	0.681421	1.1123e-121	2.23062e-117	0.853	0.586
2	Ectoderm	OLFML3	0.77458	8.13075e-122	1.63054e-117	0.926	0.736
2	Ectoderm	BEX1	-0.941114	5.29975e-123	1.06281e-118	0.203	0.579
2	Ectoderm	PA2G4	-0.618675	1.15982e-123	2.3259e-119	0.937	0.986
2	Ectoderm	AC092490.1	0.628269	1.05946e-123	2.12463e-119	0.538	0.218
2	Ectoderm	CCDC3	0.464256	9.56735e-124	1.91864e-119	0.267	0.051
2	Ectoderm	SLK	0.787154	5.61102e-124	1.12523e-119	0.739	0.449
2	Ectoderm	ODC1	-0.73433	5.17027e-124	1.03685e-119	0.591	0.853
2	Ectoderm	SLC3A2	0.675356	4.21487e-125	8.45251e-121	0.919	0.73
2	Ectoderm	CDV3	0.776837	3.76079e-125	7.54188e-121	0.839	0.642
2	Ectoderm	RAN	-0.469608	3.7234e-125	7.4669e-121	0.999	1
2	Ectoderm	TDRP	0.556232	1.7115e-125	3.43224e-121	0.43	0.139
2	Ectoderm	LAPTM4B	-0.682333	6.87086e-126	1.37788e-121	0.737	0.925
2	Ectoderm	DEK	-0.690342	1.54688e-126	3.10211e-122	0.768	0.936
2	Ectoderm	CALM1	-0.542455	1.48605e-127	2.98013e-123	0.984	0.998
2	Ectoderm	TSTD1	0.695505	1.07072e-127	2.14721e-123	0.726	0.402
2	Ectoderm	TMBIM1	0.646136	8.45109e-128	1.69478e-123	0.59	0.26
2	Ectoderm	CTNNB1	0.660489	2.48485e-128	4.98313e-124	0.966	0.871
2	Ectoderm	TLE4	0.812023	2.11215e-128	4.2357e-124	0.815	0.558
2	Ectoderm	RAB11FIP1	0.715617	1.60981e-130	3.22831e-126	0.566	0.245
2	Ectoderm	TANC2	0.453817	1.44288e-130	2.89355e-126	0.36	0.091
2	Ectoderm	PCDH9	0.63704	6.3865e-133	1.28075e-128	0.3	0.063
2	Ectoderm	MT-CO2	-0.389462	1.53155e-133	3.07138e-129	1	1
2	Ectoderm	YBX1	-0.506863	1.32184e-133	2.65082e-129	0.996	1
2	Ectoderm	STC2	0.473948	4.70094e-134	9.42726e-130	0.384	0.102
2	Ectoderm	TAGLN2	0.827856	2.46902e-134	4.95137e-130	0.855	0.667
2	Ectoderm	VCAN	-0.97707	1.01832e-135	2.04215e-131	0.637	0.875
2	Ectoderm	RBP1	-1.00226	6.74296e-136	1.35223e-131	0.472	0.776
2	Ectoderm	PRTG	0.730774	7.46623e-137	1.49728e-132	0.996	0.898
2	Ectoderm	SUCO	0.765507	5.85793e-137	1.17475e-132	0.796	0.493
2	Ectoderm	ENC1	0.970671	4.15539e-137	8.33322e-133	0.597	0.271
2	Ectoderm	RPL35	-0.324813	6.15712e-138	1.23475e-133	1	1
2	Ectoderm	UQCRH	-0.477714	1.4784e-138	2.96478e-134	0.999	1
2	Ectoderm	SPINT1	0.718942	5.06817e-139	1.01637e-134	0.655	0.304
2	Ectoderm	PALLD	0.734814	4.3954e-139	8.81454e-135	0.632	0.292
2	Ectoderm	DSC2	0.768637	3.07798e-140	6.17258e-136	0.783	0.496
2	Ectoderm	MGST3	0.770481	2.18937e-140	4.39057e-136	0.963	0.853
2	Ectoderm	DIO3	1.03311	1.19323e-140	2.3929e-136	0.463	0.149
2	Ectoderm	PTPRF	0.736545	5.39575e-141	1.08206e-136	0.805	0.492
2	Ectoderm	SECISBP2L	0.712142	3.56339e-141	7.14602e-137	0.535	0.204
2	Ectoderm	RAB25	0.600117	1.29833e-141	2.60366e-137	0.512	0.178
2	Ectoderm	GPR157	0.372663	1.22712e-141	2.46088e-137	0.258	0.04
2	Ectoderm	C1QBP	-0.705497	8.10129e-142	1.62463e-137	0.825	0.949
2	Ectoderm	TUBA1B	-0.504385	7.83512e-142	1.57125e-137	0.998	1
2	Ectoderm	ABCG2	0.792671	9.08289e-143	1.82148e-138	0.61	0.262
2	Ectoderm	SLC7A5	0.789981	5.18107e-143	1.03901e-138	0.875	0.604
2	Ectoderm	RNF43	0.617545	9.15492e-144	1.83593e-139	0.562	0.213
2	Ectoderm	TMBIM6	0.560827	4.96057e-144	9.94793e-140	0.997	0.988
2	Ectoderm	CTTNBP2	0.464312	1.54155e-144	3.09143e-140	0.315	0.063
2	Ectoderm	PPIA	-0.380654	7.08816e-145	1.42146e-140	1	1
2	Ectoderm	NRXN3	0.428707	5.59752e-145	1.12253e-140	0.308	0.058
2	Ectoderm	CALM2	0.79742	3.31152e-145	6.64093e-141	1	0.995
2	Ectoderm	MYL12A	0.640279	1.48345e-145	2.9749e-141	0.989	0.942
2	Ectoderm	CDH3	0.701947	8.83613e-146	1.772e-141	0.528	0.19
2	Ectoderm	TPT1	0.327326	4.69561e-146	9.41657e-142	1	1
2	Ectoderm	MYLIP	0.790105	3.4043e-148	6.82698e-144	0.597	0.244
2	Ectoderm	MT-CO3	-0.421481	9.18512e-149	1.84198e-144	1	1
2	Ectoderm	SHROOM3	0.582455	3.32171e-151	6.66135e-147	0.454	0.133
2	Ectoderm	PERP	0.759065	2.05119e-151	4.11346e-147	0.773	0.444
2	Ectoderm	AMOT	0.652384	7.25552e-152	1.45502e-147	0.562	0.201
2	Ectoderm	GUCY1A1	0.400609	5.42207e-152	1.08734e-147	0.271	0.041
2	Ectoderm	TMEM54	0.725596	2.18035e-152	4.37248e-148	0.625	0.264
2	Ectoderm	LRRN1	0.752987	4.56626e-153	9.15718e-149	0.565	0.212
2	Ectoderm	LDHB	-0.489561	1.93414e-153	3.87872e-149	0.994	1
2	Ectoderm	P2RY6	0.500108	1.51369e-153	3.03555e-149	0.334	0.067
2	Ectoderm	SNRPD1	-0.610985	1.23381e-153	2.47427e-149	0.983	0.995
2	Ectoderm	TES	0.795336	1.21134e-153	2.42923e-149	0.705	0.355
2	Ectoderm	GLCE	0.633839	4.45899e-154	8.94206e-150	0.404	0.104
2	Ectoderm	PDLIM1	0.821663	2.10315e-154	4.21766e-150	0.897	0.678
2	Ectoderm	HMGB1	-0.646656	5.20742e-156	1.0443e-151	0.998	0.997
2	Ectoderm	HMGN2	-0.650741	6.55049e-157	1.31364e-152	0.977	0.997
2	Ectoderm	DSTN	0.646908	1.00795e-157	2.02133e-153	0.996	0.974
2	Ectoderm	CHCHD10	-0.822274	1.24474e-158	2.4962e-154	0.541	0.849
2	Ectoderm	NCL	-0.711514	2.73556e-160	5.4859e-156	0.991	0.999
2	Ectoderm	CCND1	-0.946274	3.22046e-161	6.4583e-157	0.569	0.863
2	Ectoderm	SLC9A3R1	1.0716	2.00665e-161	4.02414e-157	0.792	0.473
2	Ectoderm	SP6	0.72903	1.06121e-162	2.12816e-158	0.567	0.197
2	Ectoderm	RASGRP1	0.410517	2.16935e-164	4.35041e-160	0.28	0.039
2	Ectoderm	APOE	0.492616	1.28574e-166	2.57842e-162	1	0.979
2	Ectoderm	SLIRP	-0.611017	1.24657e-166	2.49986e-162	0.993	1
2	Ectoderm	ARID3A	0.785349	8.89205e-168	1.78321e-163	0.926	0.722
2	Ectoderm	EFNA1	0.570731	1.52866e-170	3.06557e-166	0.475	0.129
[truncated: 6,946 more rows]
