# Supplementary material for: CD1d expression demarcates CDX4+ hemogenic mesoderm with definitive hematopoietic potential
Source: Stem Cell Res. 2022 Jul;62:102808. doi: 10.1016/j.scr.2022.102808 (PMC9193610; doi:10.1016/j.scr.2022.102808)
Supplement: Supplementary data 2 [file mmc2.xlsx]

## Sheet: Table of Contents
cluster	Seurat Cluster ID
identity	Prospective cell identity
gene	gene symbol
avg_log2FC	average log2 fold change between cluster and remaining dataset (cluster x vs all)
p_val	unadjusted p-value of differential expression using wilcox sum rank
p_val_adj	p-value using Bonferroni correction with all features in the dataset
pct.1	percentage of cells expressing the gene in indicated cluster
pct.2	percentage of cells expressing the gene in the remaining dataset
Supplementary Table 2	Differential expression of mesoderm clusters upregulated in CDX4 expression ("Early Mesoderm" cluster 5 and "Mesoderm A" cluster 8) vs CDX4 low expressing mesoderm ("Mesoderm B" cluster 9) vs the remaining CDX4- clusters (1,2,3,4,6,7,10, and 11) to find CDX4 associated markers. Genes must be expressed in at least 25% of the cells in the cluster and have a positive log fold change of greater than …

## Sheet: Supplementary Table 2
cluster	gene	avg_log2FC	p_val	p_val_adj	pct.1	pct.2
CDX4neg	SLC2A3	1.41144	0	0	0.939	0.762
CDX4neg	APOE	1.27892	0	0	0.987	0.977
CDX4neg	EPCAM	1.25864	0	0	0.838	0.495
CDX4neg	CD24	1.13541	0	0	0.981	0.972
CDX4neg	FN1	2.0968	3.51425e-300	7.04747e-296	0.962	0.915
CDX4neg	CST3	1.16157	4.90178e-277	9.83003e-273	0.865	0.621
CDX4neg	SPINT2	0.976146	6.09145e-263	1.22158e-258	0.833	0.58
CDX4neg	CD63	0.564675	3.74873e-218	7.51771e-214	1	0.999
CDX4neg	ANXA2	0.80541	1.19367e-203	2.39379e-199	0.953	0.883
CDX4neg	NPC2	0.739357	2.5591e-202	5.13202e-198	0.963	0.886
CDX4neg	NEAT1	1.42288	4.95358e-199	9.93392e-195	0.929	0.887
CDX4neg	ATP2B1	0.943412	1.00758e-194	2.0206e-190	0.883	0.755
CDX4neg	CD99	0.771983	3.75814e-192	7.53658e-188	0.884	0.759
CDX4neg	EZR	1.01494	2.8305e-190	5.67629e-186	0.871	0.679
CDX4neg	CTSV	1.02503	3.30051e-183	6.61884e-179	0.783	0.551
CDX4neg	COX7C	0.411677	2.05828e-174	4.12768e-170	1	1
CDX4neg	FTH1	0.595713	7.53753e-170	1.51158e-165	1	1
CDX4neg	CLDN6	0.756663	1.16131e-168	2.32888e-164	0.734	0.451
CDX4neg	VAT1	0.58486	6.07265e-161	1.21781e-156	0.786	0.537
CDX4neg	MALAT1	0.834774	1.41462e-156	2.83687e-152	1	1
CDX4neg	RRBP1	0.672597	8.28668e-155	1.66181e-150	0.906	0.781
CDX4neg	DSP	1.0137	7.98962e-143	1.60224e-138	0.918	0.841
CDX4neg	CLDN7	0.618808	1.2415e-142	2.4897e-138	0.534	0.253
CDX4neg	SEMA6A	0.685719	1.90358e-142	3.81743e-138	0.779	0.559
CDX4neg	FLRT3	0.602543	2.44443e-142	4.90207e-138	0.308	0.071
CDX4neg	PODXL	0.753143	4.44181e-137	8.9076e-133	0.621	0.374
CDX4neg	ANXA3	0.521814	1.00465e-133	2.01473e-129	0.321	0.084
CDX4neg	PSAP	0.556127	3.04517e-133	6.10679e-129	0.929	0.848
CDX4neg	SOX4	0.572929	1.60257e-126	3.2138e-122	0.943	0.847
CDX4neg	SLC9A3R1	0.775341	8.00763e-126	1.60585e-121	0.625	0.404
CDX4neg	ITGA6	0.510257	2.11235e-125	4.23611e-121	0.373	0.129
CDX4neg	SLC2A1	0.854306	6.35698e-125	1.27483e-120	0.787	0.625
CDX4neg	BASP1	0.592751	8.3e-125	1.66448e-120	0.731	0.515
CDX4neg	NUDT4	0.706986	2.70292e-124	5.42045e-120	0.607	0.387
CDX4neg	EPAS1	0.799257	3.43925e-120	6.89706e-116	0.297	0.083
CDX4neg	S100A16	0.738442	5.74235e-120	1.15157e-115	0.352	0.126
CDX4neg	GJA1	0.556554	1.04338e-119	2.09239e-115	0.975	0.94
CDX4neg	S100A10	0.735361	1.67437e-119	3.35779e-115	0.984	0.961
CDX4neg	APLP2	0.531824	1.94232e-119	3.89512e-115	0.946	0.887
CDX4neg	APOA1	2.73735	3.65968e-119	7.33913e-115	0.808	0.679
CDX4neg	DSTN	0.437902	5.56525e-118	1.11605e-113	0.991	0.961
CDX4neg	AC106864.1	1.40506	5.30952e-114	1.06477e-109	0.59	0.365
CDX4neg	L1TD1	0.858062	2.58725e-113	5.18847e-109	0.671	0.456
CDX4neg	DPYSL3	0.610208	1.28103e-111	2.56899e-107	0.482	0.255
CDX4neg	IGFBP3	1.19626	4.5616e-110	9.14782e-106	0.316	0.109
CDX4neg	ITM2B	0.551843	3.16339e-109	6.34386e-105	0.899	0.779
CDX4neg	FREM2	0.49213	3.59093e-108	7.20125e-104	0.381	0.155
CDX4neg	F11R	0.49466	4.62091e-107	9.26677e-103	0.498	0.261
CDX4neg	LMNA	0.556099	3.14861e-106	6.31423e-102	0.491	0.27
CDX4neg	MGST3	0.499915	2.48149e-104	4.97638e-100	0.924	0.807
CDX4neg	CDH1	0.85399	3.84877e-102	7.71833e-98	0.664	0.463
CDX4neg	VCAN	0.78478	1.18787e-101	2.38216e-97	0.85	0.823
CDX4neg	LUM	0.754015	1.11112e-99	2.22824e-95	0.267	0.078
CDX4neg	RBM47	0.403696	1.58862e-99	3.18582e-95	0.299	0.097
CDX4neg	SPTBN1	0.482111	6.97466e-99	1.3987e-94	0.636	0.423
CDX4neg	FTL	0.385844	7.96078e-99	1.59645e-94	1	1
CDX4neg	PLA2G16	0.563537	1.91234e-97	3.83501e-93	0.408	0.191
CDX4neg	LRRN1	0.461756	2.25855e-97	4.52929e-93	0.365	0.154
CDX4neg	TNFRSF19	0.392313	6.17769e-95	1.23887e-90	0.315	0.114
CDX4neg	IGFBP2	0.511334	7.81925e-95	1.56807e-90	0.782	0.592
CDX4neg	TRIML2	0.584952	9.40558e-94	1.88619e-89	0.274	0.087
CDX4neg	TPM1	0.884343	1.23007e-93	2.46678e-89	0.879	0.789
CDX4neg	NEU1	0.567231	1.32382e-93	2.65479e-89	0.661	0.489
CDX4neg	MYL12B	0.448784	3.01253e-93	6.04133e-89	0.927	0.855
CDX4neg	CDKN1C	0.729831	7.29086e-93	1.46211e-88	0.409	0.206
CDX4neg	TFPI	0.824461	1.08057e-91	2.16698e-87	0.544	0.363
CDX4neg	UGP2	0.623417	5.06475e-91	1.01569e-86	0.726	0.568
CDX4neg	TMEM141	0.577568	8.88941e-91	1.78268e-86	0.621	0.445
CDX4neg	MYLIP	0.492598	1.38883e-90	2.78517e-86	0.394	0.189
CDX4neg	TMED9	0.427903	2.72027e-90	5.45522e-86	0.98	0.948
CDX4neg	P4HB	0.43613	3.68559e-90	7.39107e-86	0.977	0.94
CDX4neg	SERF2	0.297719	4.68347e-90	9.39224e-86	1	1
CDX4neg	ITGB1	0.492056	5.03415e-90	1.00955e-85	0.955	0.916
CDX4neg	SPARC	0.620503	7.64029e-89	1.53218e-84	0.9	0.861
CDX4neg	TMBIM1	0.433916	1.14537e-88	2.29693e-84	0.407	0.202
CDX4neg	PIK3R1	0.458242	2.08711e-87	4.18549e-83	0.383	0.182
CDX4neg	COL18A1	0.679031	1.12165e-86	2.24935e-82	0.578	0.407
CDX4neg	LAMP1	0.436379	1.93929e-85	3.88906e-81	0.869	0.756
CDX4neg	LAPTM4A	0.435738	8.44501e-85	1.69356e-80	0.929	0.853
CDX4neg	ANXA4	0.457715	3.86988e-84	7.76066e-80	0.302	0.119
CDX4neg	LGALS1	1.21202	2.76749e-83	5.54992e-79	0.595	0.429
CDX4neg	RBMS1	0.444909	3.81006e-83	7.6407e-79	0.75	0.589
CDX4neg	BRI3	0.404495	7.61947e-83	1.52801e-78	0.768	0.607
CDX4neg	APELA	0.53528	4.01099e-82	8.04365e-78	0.285	0.107
CDX4neg	CTNNB1	0.483991	4.17176e-82	8.36604e-78	0.92	0.846
CDX4neg	JUP	0.532444	1.23874e-81	2.48417e-77	0.578	0.393
CDX4neg	ERP29	0.338505	3.83871e-81	7.69815e-77	0.983	0.952
CDX4neg	TMBIM6	0.341748	3.58758e-80	7.19454e-76	0.992	0.987
CDX4neg	COL3A1	1.31614	4.8932e-80	9.81281e-76	0.449	0.279
CDX4neg	AHNAK	0.580721	5.83108e-80	1.16936e-75	0.701	0.554
CDX4neg	ADD3	0.58357	9.19907e-80	1.84478e-75	0.524	0.35
CDX4neg	SLC7A7	0.719555	2.00181e-79	4.01443e-75	0.265	0.099
CDX4neg	FST	0.636049	7.4249e-78	1.48899e-73	0.302	0.127
CDX4neg	HLA-C	0.498909	1.65363e-77	3.31619e-73	0.712	0.564
CDX4neg	SESN3	0.735281	1.90322e-77	3.81673e-73	0.541	0.379
CDX4neg	ANXA1	0.506124	8.85799e-77	1.77638e-72	0.28	0.109
CDX4neg	ATP6V1G1	0.347679	4.30992e-75	8.64311e-71	0.966	0.927
CDX4neg	LRP1	0.495241	1.73899e-74	3.48737e-70	0.481	0.298
CDX4neg	FLNB	0.392669	2.0368e-74	4.0846e-70	0.431	0.239
CDX4neg	APOA2	2.31985	6.15051e-74	1.23342e-69	0.538	0.397
CDX4neg	STX3	0.451155	1.45192e-73	2.91169e-69	0.699	0.536
CDX4neg	GOLGA4	0.386165	2.18185e-73	4.37549e-69	0.854	0.713
CDX4neg	DAG1	0.418442	3.34649e-73	6.71105e-69	0.478	0.293
CDX4neg	CST1	2.07079	1.35374e-72	2.71479e-68	0.478	0.321
CDX4neg	ANK3	0.292257	1.4762e-72	2.96037e-68	0.264	0.097
CDX4neg	CTSD	0.429011	3.17665e-72	6.37045e-68	0.651	0.487
CDX4neg	LAMB1	0.486754	3.2499e-72	6.51735e-68	0.571	0.411
CDX4neg	COL4A1	0.580863	1.12196e-71	2.24997e-67	0.582	0.429
CDX4neg	PXDN	0.437337	3.64783e-71	7.31535e-67	0.749	0.613
CDX4neg	ZNF765	0.377752	4.54139e-71	9.1073e-67	0.259	0.098
CDX4neg	GLB1	0.546888	8.64296e-71	1.73326e-66	0.436	0.264
CDX4neg	LY6E	0.436695	2.15683e-70	4.3253e-66	0.828	0.72
CDX4neg	CAPN1	0.369119	2.2853e-70	4.58293e-66	0.469	0.284
CDX4neg	STOM	0.429519	8.94554e-70	1.79394e-65	0.329	0.158
CDX4neg	NORAD	0.37288	2.34436e-69	4.70137e-65	0.805	0.685
CDX4neg	MYL6	0.265905	3.48521e-69	6.98925e-65	1	1
CDX4neg	GPRC5C	0.413017	5.59432e-69	1.12188e-64	0.357	0.182
CDX4neg	S100A14	1.28208	3.47971e-68	6.97821e-64	0.288	0.131
CDX4neg	KIF21A	0.334021	3.50457e-68	7.02806e-64	0.312	0.141
CDX4neg	ANXA11	0.346959	8.99075e-68	1.803e-63	0.409	0.228
CDX4neg	KDELR2	0.363512	1.89092e-67	3.79205e-63	0.868	0.758
CDX4neg	B4GALT1	0.53199	3.22139e-67	6.46018e-63	0.445	0.277
CDX4neg	S100A6	1.31785	1.03605e-66	2.07769e-62	0.538	0.395
CDX4neg	EDIL3	0.327734	1.22711e-66	2.46085e-62	0.253	0.097
CDX4neg	CKB	1.38769	2.09555e-66	4.20241e-62	0.88	0.856
CDX4neg	RTL8C	0.416121	2.83768e-65	5.69068e-61	0.534	0.372
CDX4neg	PLD3	0.489789	1.00423e-63	2.01388e-59	0.732	0.608
CDX4neg	LCP1	0.61165	5.12562e-63	1.02789e-58	0.306	0.153
CDX4neg	PTPRF	0.40492	1.0763e-62	2.15841e-58	0.614	0.455
CDX4neg	MAGED1	0.393453	1.82826e-62	3.6664e-58	0.8	0.69
CDX4neg	PRSS8	0.385039	2.44222e-62	4.89763e-58	0.404	0.234
CDX4neg	WSB1	0.377194	3.51955e-62	7.0581e-58	0.769	0.62
CDX4neg	SYNGR2	0.260627	7.40598e-62	1.4852e-57	0.251	0.099
CDX4neg	CLDN4	0.400577	1.22324e-61	2.45309e-57	0.289	0.134
CDX4neg	ATP6AP2	0.374142	1.36191e-61	2.73118e-57	0.59	0.427
CDX4neg	DLX5	0.650242	1.39237e-61	2.79226e-57	0.303	0.151
CDX4neg	AGRN	0.345072	1.48402e-61	2.97606e-57	0.336	0.172
CDX4neg	NQO1	0.647982	2.67796e-61	5.37037e-57	0.533	0.384
CDX4neg	CRHBP	1.3357	2.73694e-61	5.48865e-57	0.311	0.162
CDX4neg	MYO10	0.429888	2.33294e-60	4.67847e-56	0.537	0.382
CDX4neg	WDR1	0.324132	2.93235e-60	5.88054e-56	0.798	0.653
CDX4neg	COL1A2	0.696774	5.76887e-60	1.15689e-55	0.535	0.396
CDX4neg	MANBA	0.355425	6.16215e-59	1.23576e-54	0.289	0.138
CDX4neg	CTSL	0.767811	1.15187e-58	2.30995e-54	0.599	0.48
CDX4neg	CXADR	0.284981	3.70371e-58	7.42742e-54	0.799	0.626
CDX4neg	IGFBP6	0.974978	1.23144e-57	2.46953e-53	0.348	0.207
CDX4neg	GSN	0.37488	1.53421e-57	3.07671e-53	0.412	0.249
CDX4neg	PERP	0.419317	4.84183e-57	9.70981e-53	0.561	0.42
CDX4neg	CXCL12	0.562864	5.80605e-57	1.16435e-52	0.407	0.245
CDX4neg	SPINT1	0.384368	2.23828e-56	4.48864e-52	0.433	0.273
CDX4neg	FAM213A	0.324813	2.24193e-56	4.49597e-52	0.865	0.758
CDX4neg	BSG	0.267657	4.98863e-56	1.00042e-51	0.99	0.973
CDX4neg	BMP7	0.385741	5.90292e-56	1.18377e-51	0.344	0.188
CDX4neg	PEG10	0.690801	1.82996e-55	3.66979e-51	0.739	0.637
CDX4neg	TFAP2A	0.405167	3.64427e-55	7.30822e-51	0.297	0.145
CDX4neg	APP	0.328724	4.67311e-55	9.37145e-51	0.857	0.76
CDX4neg	MYO6	0.334963	4.8164e-55	9.65882e-51	0.439	0.275
CDX4neg	AES	0.316683	6.10999e-55	1.2253e-50	0.361	0.203
CDX4neg	TLE1	0.346159	8.51959e-55	1.70852e-50	0.424	0.261
CDX4neg	CAMK2N1	0.370468	9.07584e-55	1.82007e-50	0.303	0.155
CDX4neg	MYL12A	0.315748	3.47849e-54	6.97576e-50	0.965	0.932
CDX4neg	PCBD1	0.384488	1.36035e-53	2.72805e-49	0.434	0.282
CDX4neg	NUCB2	0.343047	5.71192e-53	1.14547e-48	0.453	0.297
CDX4neg	CTNNA1	0.292017	8.39138e-53	1.68281e-48	0.792	0.656
CDX4neg	SELENOP	0.388747	4.44259e-52	8.90918e-48	0.274	0.133
CDX4neg	PTTG1IP	0.340037	4.47062e-52	8.96537e-48	0.816	0.713
CDX4neg	COL4A2	0.43345	9.17185e-52	1.83932e-47	0.525	0.386
CDX4neg	SHISA5	0.398497	1.0396e-51	2.08482e-47	0.634	0.504
CDX4neg	CARHSP1	0.324142	1.18293e-51	2.37225e-47	0.84	0.724
CDX4neg	FNBP1L	0.360771	1.37867e-51	2.76478e-47	0.543	0.4
CDX4neg	ACTN4	0.345189	6.81542e-51	1.36676e-46	0.679	0.539
CDX4neg	DNAJC15	0.399383	8.01558e-51	1.60744e-46	0.842	0.75
CDX4neg	PLPP3	0.323702	1.01323e-50	2.03193e-46	0.404	0.247
CDX4neg	ID1	0.277335	1.79021e-50	3.5901e-46	0.917	0.824
CDX4neg	TM7SF2	0.301252	2.29922e-50	4.61085e-46	0.348	0.195
CDX4neg	GSTP1	0.301384	3.05055e-50	6.11757e-46	1	1
CDX4neg	ESRP1	0.265746	5.33105e-50	1.06909e-45	0.302	0.152
CDX4neg	TUBB2B	0.503077	9.93088e-50	1.99154e-45	0.941	0.939
CDX4neg	IFI16	0.407086	3.84799e-48	7.71677e-44	0.295	0.159
CDX4neg	OLFML3	0.367281	3.9425e-48	7.90629e-44	0.825	0.697
CDX4neg	RGS5	0.499519	6.35126e-48	1.27368e-43	0.817	0.721
CDX4neg	ARL4C	0.656019	7.00963e-48	1.40571e-43	0.499	0.381
CDX4neg	FOXP1	0.250825	1.45437e-47	2.9166e-43	0.26	0.124
CDX4neg	AGL	0.379053	1.48523e-47	2.97849e-43	0.417	0.281
CDX4neg	HPGD	0.311867	2.00203e-47	4.01488e-43	0.318	0.168
CDX4neg	MYH9	0.335814	2.84344e-47	5.70224e-43	0.661	0.542
CDX4neg	GNG11	0.533902	6.06774e-47	1.21683e-42	0.26	0.136
CDX4neg	FLNA	0.295683	6.39731e-47	1.28292e-42	0.911	0.837
CDX4neg	CLU	0.341968	1.20146e-46	2.4094e-42	0.333	0.19
CDX4neg	SLC3A2	0.333564	2.24718e-46	4.5065e-42	0.807	0.704
CDX4neg	SLC29A1	0.265783	2.61092e-46	5.23593e-42	0.279	0.143
CDX4neg	SDCBP	0.319771	2.64066e-46	5.29557e-42	0.593	0.461
CDX4neg	CD9	0.383516	7.08635e-46	1.4211e-41	0.45	0.301
CDX4neg	PKP2	0.307062	7.45492e-46	1.49501e-41	0.354	0.212
CDX4neg	KRT18	0.393773	1.13814e-45	2.28243e-41	0.981	0.955
CDX4neg	HLA-B	0.663153	1.70027e-45	3.40971e-41	0.318	0.193
CDX4neg	SQSTM1	0.334769	1.70109e-45	3.41136e-41	0.507	0.368
CDX4neg	DDOST	0.284496	3.50214e-45	7.02319e-41	0.772	0.657
CDX4neg	GM2A	0.331429	4.34698e-45	8.71743e-41	0.373	0.233
CDX4neg	ATP1A1	0.389504	4.41321e-45	8.85025e-41	0.882	0.831
CDX4neg	SULF2	0.276699	5.89489e-45	1.18216e-40	0.267	0.137
CDX4neg	ATP6V0E1	0.28105	7.57638e-45	1.51937e-40	0.941	0.904
CDX4neg	MMP14	0.439108	1.75593e-44	3.52134e-40	0.453	0.323
CDX4neg	RAB25	0.262098	1.9549e-44	3.92036e-40	0.293	0.157
CDX4neg	TYRO3	0.328792	2.10736e-44	4.22611e-40	0.404	0.265
CDX4neg	C4orf3	0.332664	4.21185e-44	8.44644e-40	0.916	0.867
CDX4neg	ANKRD12	0.307383	4.30034e-44	8.6239e-40	0.668	0.545
CDX4neg	SAT1	0.539622	2.71489e-43	5.44444e-39	0.468	0.344
CDX4neg	CEMIP2	0.286447	3.74626e-43	7.51275e-39	0.341	0.204
CDX4neg	ASAH1	0.302078	6.10882e-43	1.22506e-38	0.505	0.369
CDX4neg	CD81	0.293155	1.27617e-41	2.55924e-37	0.787	0.683
CDX4neg	TRIM24	0.336259	1.90909e-41	3.82849e-37	0.495	0.366
CDX4neg	AMOT	0.292432	2.38963e-41	4.79217e-37	0.319	0.186
CDX4neg	TTC3	0.406813	3.69161e-41	7.40314e-37	0.723	0.636
CDX4neg	CSNK1A1	0.257459	6.11157e-41	1.22561e-36	0.859	0.77
CDX4neg	ADAMTS9	0.382266	1.10447e-40	2.21489e-36	0.264	0.145
CDX4neg	WFDC2	0.578055	1.24575e-40	2.49823e-36	0.46	0.332
CDX4neg	SERPINH1	0.352723	3.04478e-40	6.106e-36	0.964	0.951
CDX4neg	FGFR1	0.426982	6.83228e-40	1.37015e-35	0.764	0.674
CDX4neg	GRN	0.326637	8.30031e-40	1.66454e-35	0.545	0.426
CDX4neg	LIFR	0.437575	2.43782e-39	4.8888e-35	0.347	0.225
CDX4neg	METTL7A	0.303844	4.99992e-39	1.00268e-34	0.258	0.14
CDX4neg	AKAP9	0.298561	1.72979e-38	3.46893e-34	0.759	0.658
CDX4neg	LASP1	0.296686	3.36513e-38	6.74842e-34	0.528	0.399
CDX4neg	NECTIN2	0.281283	7.01209e-38	1.4062e-33	0.736	0.608
CDX4neg	SPATS2L	0.322602	1.18301e-37	2.37241e-33	0.558	0.438
CDX4neg	RAB11FIP1	0.317463	2.13107e-37	4.27365e-33	0.352	0.229
CDX4neg	PBX1	0.336188	2.3417e-37	4.69604e-33	0.551	0.445
CDX4neg	CD47	0.263172	3.63485e-37	7.28933e-33	0.271	0.152
CDX4neg	NOTCH3	0.257492	4.12799e-37	8.27828e-33	0.361	0.232
CDX4neg	CNN2	0.289413	6.77964e-37	1.35959e-32	0.673	0.564
CDX4neg	LAMA1	0.454424	2.03175e-36	4.07447e-32	0.345	0.237
CDX4neg	AP1S1	0.304157	3.35262e-36	6.72334e-32	0.505	0.39
CDX4neg	FOS	0.288482	4.5632e-36	9.15104e-32	0.307	0.184
CDX4neg	NENF	0.493216	6.16308e-36	1.23594e-31	0.427	0.323
CDX4neg	SLC44A1	0.28609	6.35337e-36	1.27411e-31	0.611	0.495
CDX4neg	SLCO2A1	0.392331	8.43258e-36	1.69107e-31	0.386	0.275
CDX4neg	IQGAP1	0.279148	9.26942e-36	1.85889e-31	0.519	0.397
CDX4neg	GLMP	0.272837	1.03115e-35	2.06787e-31	0.384	0.26
CDX4neg	KCNQ1OT1	0.379628	1.45013e-35	2.90809e-31	0.584	0.471
CDX4neg	SH3KBP1	0.260509	1.79179e-35	3.59325e-31	0.285	0.168
CDX4neg	KRT19	0.820368	2.06569e-35	4.14253e-31	0.98	0.992
CDX4neg	CAMK2D	0.303627	2.75987e-35	5.53464e-31	0.333	0.214
CDX4neg	TBCA	0.304469	3.10249e-35	6.22174e-31	0.998	0.998
CDX4neg	IER2	0.277708	3.79441e-35	7.6093e-31	0.583	0.462
CDX4neg	GOLGB1	0.27979	4.93744e-35	9.90154e-31	0.637	0.529
CDX4neg	PLS3	0.286403	6.71069e-35	1.34576e-30	0.467	0.345
CDX4neg	QKI	0.286935	8.18197e-35	1.64081e-30	0.68	0.584
CDX4neg	CDH3	0.278583	1.11278e-34	2.23157e-30	0.298	0.179
CDX4neg	FRAS1	0.300555	1.31664e-34	2.64038e-30	0.367	0.247
CDX4neg	FARP1	0.298238	1.47552e-34	2.959e-30	0.478	0.358
CDX4neg	HEXB	0.274702	2.95224e-34	5.92043e-30	0.42	0.296
CDX4neg	H2AFJ	0.374293	3.12004e-34	6.25694e-30	0.703	0.632
CDX4neg	RBPMS	0.290273	3.60255e-34	7.22456e-30	0.516	0.402
CDX4neg	PHLDA1	0.296367	3.80638e-34	7.63332e-30	0.389	0.264
CDX4neg	PTGR1	0.598429	7.07677e-34	1.41918e-29	0.426	0.327
CDX4neg	DST	0.312677	7.60245e-34	1.52459e-29	0.676	0.573
CDX4neg	SLC38A2	0.276473	1.01743e-33	2.04035e-29	0.656	0.549
CDX4neg	SECISBP2L	0.290967	2.40186e-33	4.8167e-29	0.308	0.195
CDX4neg	FBLN2	0.437728	6.63804e-33	1.33119e-28	0.366	0.266
CDX4neg	TMEM123	0.366223	7.3087e-33	1.46569e-28	0.651	0.558
CDX4neg	CTSB	0.307276	2.31849e-32	4.64951e-28	0.447	0.336
CDX4neg	LIMCH1	0.299277	3.59554e-32	7.21049e-28	0.304	0.19
CDX4neg	LAMP2	0.262953	3.86887e-32	7.75862e-28	0.394	0.277
CDX4neg	MRS2	0.312258	4.99294e-32	1.00128e-27	0.501	0.398
CDX4neg	B3GNT2	0.256124	5.37881e-32	1.07867e-27	0.335	0.219
CDX4neg	SERINC5	0.401524	1.63447e-31	3.27776e-27	0.613	0.525
CDX4neg	GOLGA2	0.258089	2.6336e-31	5.28143e-27	0.48	0.367
CDX4neg	ARMT1	0.273826	6.58709e-31	1.32097e-26	0.435	0.326
CDX4neg	RAB3B	0.275416	9.12061e-31	1.82905e-26	0.318	0.207
CDX4neg	DKK1	0.537792	1.2137e-30	2.43395e-26	0.267	0.165
CDX4neg	AC092490.1	0.254972	1.24665e-30	2.50002e-26	0.321	0.208
CDX4neg	IQCA1	0.267794	1.39562e-30	2.79878e-26	0.265	0.16
CDX4neg	CAPN2	0.257096	2.82479e-30	5.66483e-26	0.361	0.25
CDX4neg	AP1S2	0.329196	7.85122e-30	1.57448e-25	0.521	0.423
CDX4neg	ACAA1	0.267224	1.15428e-29	2.3148e-25	0.385	0.275
CDX4neg	SEC31A	0.257376	1.16424e-29	2.33477e-25	0.56	0.459
CDX4neg	PDPN	0.426103	1.84491e-29	3.69978e-25	0.357	0.247
CDX4neg	SNX3	0.383357	2.327e-29	4.66657e-25	0.784	0.719
CDX4neg	TLE4	0.341243	3.14824e-29	6.31347e-25	0.64	0.55
CDX4neg	MXRA8	0.302075	6.5055e-29	1.30461e-24	0.326	0.223
CDX4neg	ZFHX3	0.385436	6.89204e-29	1.38213e-24	0.397	0.299
CDX4neg	MYL9	0.314596	1.76009e-28	3.52969e-24	0.431	0.329
CDX4neg	CAST	0.255509	1.91335e-28	3.83704e-24	0.363	0.253
CDX4neg	PLA2G2A	0.940165	1.9387e-28	3.88786e-24	0.352	0.253
CDX4neg	KRT8	0.404956	2.23814e-28	4.48836e-24	0.978	0.977
CDX4neg	MACF1	0.256153	2.33289e-28	4.67838e-24	0.516	0.411
CDX4neg	SLC38A1	0.408825	4.85149e-28	9.72917e-24	0.733	0.681
CDX4neg	ERRFI1	0.306809	9.13134e-28	1.8312e-23	0.421	0.321
CDX4neg	CTNND1	0.263456	1.13977e-27	2.2857e-23	0.522	0.425
CDX4neg	PCDH7	0.280174	1.16392e-27	2.33413e-23	0.344	0.234
CDX4neg	C12orf49	0.280859	1.55827e-27	3.12496e-23	0.376	0.276
CDX4neg	ANKS1A	0.608719	2.00584e-27	4.02251e-23	0.407	0.329
CDX4neg	GATA3	0.499467	5.3453e-27	1.07195e-22	0.458	0.376
CDX4neg	TGFBI	0.511546	5.73453e-27	1.15e-22	0.349	0.259
CDX4neg	SH3BGRL3	0.26897	6.04025e-27	1.21131e-22	0.898	0.847
CDX4neg	ATP1B1	0.369505	7.11608e-27	1.42706e-22	0.437	0.344
CDX4neg	CD59	0.267752	2.6156e-26	5.24533e-22	0.396	0.296
CDX4neg	CLIC1	0.254264	2.81199e-26	5.63916e-22	0.981	0.97
CDX4neg	IGF2R	0.257971	3.50029e-26	7.01949e-22	0.474	0.374
CDX4neg	SERPINB9	0.337633	6.62709e-26	1.329e-21	0.57	0.456
CDX4neg	FUT8	0.280127	6.65293e-26	1.33418e-21	0.31	0.215
CDX4neg	YAP1	0.255324	8.7032e-26	1.74534e-21	0.616	0.532
CDX4neg	COL1A1	0.805396	8.84759e-26	1.7743e-21	0.443	0.362
CDX4neg	COL5A1	0.448219	1.96982e-25	3.95028e-21	0.403	0.32
CDX4neg	TSTD1	0.280677	3.02879e-25	6.07393e-21	0.495	0.404
CDX4neg	NDFIP1	0.275517	3.22134e-25	6.46007e-21	0.544	0.454
CDX4neg	TUBB2A	0.264317	1.32276e-24	2.65266e-20	0.858	0.788
CDX4neg	DAAM1	0.276681	4.06401e-24	8.14996e-20	0.446	0.349
CDX4neg	WLS	0.484347	1.22974e-23	2.46613e-19	0.666	0.606
CDX4neg	AK4	0.282594	2.85684e-23	5.72912e-19	0.365	0.274
CDX4neg	PTN	1.13228	5.0923e-23	1.02121e-18	0.409	0.347
CDX4neg	PHACTR2	0.257511	8.14478e-23	1.63335e-18	0.434	0.344
CDX4neg	TIMP1	0.402321	1.83657e-22	3.68306e-18	0.675	0.626
CDX4neg	CDV3	0.280729	1.9724e-21	3.95544e-17	0.703	0.639
CDX4neg	CCDC80	0.396364	3.68503e-21	7.38996e-17	0.376	0.305
CDX4neg	SVIL	0.260993	6.5404e-21	1.31161e-16	0.359	0.273
CDX4neg	SLC7A8	0.260342	1.56697e-20	3.14239e-16	0.433	0.347
CDX4neg	ARHGAP29	0.292774	5.25152e-19	1.05314e-14	0.645	0.575
CDX4neg	DBI	0.384568	1.10624e-18	2.21845e-14	0.993	0.997
CDX4neg	LYPD6B	0.270671	1.06577e-17	2.13729e-13	0.316	0.24
CDX4neg	PLAGL1	0.322498	4.13405e-17	8.29043e-13	0.368	0.295
CDX4neg	SLC6A6	0.340421	7.39584e-16	1.48316e-11	0.472	0.418
CDX4neg	CALD1	0.26502	1.82277e-15	3.65539e-11	0.963	0.966
CDX4neg	SMS	0.277325	6.73655e-15	1.35095e-10	0.811	0.787
CDX4neg	TIMP2	0.262798	1.38372e-12	2.77492e-08	0.301	0.234
CDX4neg	ZFP36L1	0.295281	1.40161e-11	2.81078e-07	0.722	0.686
CDX4neg	COL6A3	0.408405	7.90567e-11	1.5854e-06	0.301	0.255
CDX4neg	FLT1	0.490288	1.23234e-10	2.47133e-06	0.391	0.342
CDX4neg	MEIS2	0.444303	4.29281e-09	8.6088e-05	0.546	0.536
CDX4neg	SERPINE2	0.284031	9.67597e-08	0.00194042	0.711	0.673
CDX4neg	MSX2	0.261269	4.43003e-07	0.00888398	0.583	0.579
CDX4neg	DPPA4	0.28822	8.4784e-07	0.0170026	0.569	0.546
CDX4neg	HAPLN1	0.876859	3.42485e-06	0.068682	0.818	0.859
CDX4neg	APOC1	0.823993	1.00581e-05	0.201706	0.853	0.93
CDX4neg	ISG15	0.292209	3.79141e-05	0.760329	0.314	0.285
CDX4hi	MESP1	1.03794	0	0	0.518	0.101
CDX4hi	CDX1	0.90717	0	0	0.634	0.185
CDX4hi	CRABP2	0.783789	1.03608e-258	2.07775e-254	0.995	0.908
CDX4hi	CDX2	0.822275	2.26839e-229	4.54902e-225	0.868	0.576
CDX4hi	HSBP1	0.646979	2.09793e-222	4.2072e-218	0.997	0.983
CDX4hi	RPS14	0.298347	1.91534e-221	3.84101e-217	1	1
CDX4hi	HOTAIRM1	0.747304	7.7238e-219	1.54893e-214	0.6	0.229
CDX4hi	DLL3	0.837123	3.2674e-218	6.55245e-214	0.436	0.111
CDX4hi	HOXB-AS3	1.11606	5.22101e-215	1.04702e-210	0.716	0.391
CDX4hi	RBP1	0.857837	7.12043e-214	1.42793e-209	0.9	0.662
CDX4hi	WNT5A	0.891369	1.62122e-206	3.25119e-202	0.79	0.506
CDX4hi	ID3	0.817002	7.62279e-188	1.52867e-183	0.978	0.902
CDX4hi	HOXA-AS3	0.65616	4.18366e-187	8.38991e-183	0.384	0.095
CDX4hi	CDX4	0.67331	5.64048e-181	1.13114e-176	0.473	0.157
CDX4hi	MEST	1.21738	1.18419e-174	2.37477e-170	0.894	0.776
CDX4hi	CFC1	0.406995	2.78873e-170	5.59253e-166	0.261	0.038
CDX4hi	FABP5	0.485622	2.93734e-165	5.89055e-161	1	0.972
CDX4hi	NTS	0.829596	6.57539e-156	1.31863e-151	0.956	0.881
CDX4hi	WNT5B	0.676147	2.64429e-155	5.30287e-151	0.701	0.409
CDX4hi	LINC00458	0.838584	4.00373e-155	8.02908e-151	0.378	0.112
CDX4hi	SALL1	0.590518	3.81324e-154	7.64707e-150	0.602	0.286
CDX4hi	NASP	0.433651	1.8522e-146	3.7144e-142	0.999	0.988
CDX4hi	ABLIM1	0.630988	6.22614e-145	1.24859e-140	0.497	0.211
CDX4hi	CCND2	0.605782	2.24197e-139	4.49605e-135	0.62	0.319
CDX4hi	COL6A1	0.522445	4.00498e-136	8.03159e-132	0.954	0.823
CDX4hi	PTMA	0.366893	2.28923e-129	4.59081e-125	1	1
CDX4hi	TBXT	0.451534	4.83763e-127	9.70137e-123	0.28	0.069
CDX4hi	HOXA1	0.39831	1.26499e-126	2.53681e-122	0.351	0.109
CDX4hi	ART5	0.416042	3.31845e-126	6.65482e-122	0.26	0.058
CDX4hi	MCOLN3	0.601585	6.74258e-125	1.35216e-120	0.639	0.361
CDX4hi	HSP90AA1	0.322839	3.09936e-124	6.21546e-120	1	1
CDX4hi	CD1D	0.361146	9.63993e-121	1.93319e-116	0.252	0.057
CDX4hi	ANP32B	0.386981	1.66303e-119	3.33504e-115	0.998	0.986
CDX4hi	HOXB3	0.525573	1.74135e-118	3.4921e-114	0.525	0.252
CDX4hi	PCAT14	0.78581	1.59582e-112	3.20026e-108	0.886	0.729
CDX4hi	ASNS	0.601995	1.47853e-111	2.96504e-107	0.475	0.227
CDX4hi	SALL4	0.564486	2.0927e-110	4.19671e-106	0.848	0.711
CDX4hi	SET	0.304085	4.66609e-109	9.35738e-105	1	0.999
CDX4hi	TNNT1	0.502919	1.28192e-107	2.57076e-103	0.622	0.349
CDX4hi	GAL	0.966455	3.75125e-105	7.52276e-101	0.651	0.426
CDX4hi	IGFBP4	0.621241	9.55056e-105	1.91527e-100	0.708	0.48
CDX4hi	LINC00467	0.560058	3.48874e-104	6.99631e-100	0.437	0.203
CDX4hi	HOXA3	0.316105	5.91398e-104	1.18599e-99	0.254	0.067
CDX4hi	MFGE8	0.656742	4.64491e-103	9.31491e-99	0.878	0.754
CDX4hi	DEK	0.416742	7.75822e-103	1.55583e-98	0.978	0.883
CDX4hi	SMC6	0.553661	3.52795e-101	7.07496e-97	0.71	0.491
CDX4hi	LY6G6F-LY6G6D	0.373893	1.49108e-97	2.9902e-93	0.31	0.105
CDX4hi	HMGB3	0.424984	2.78575e-96	5.58653e-92	0.977	0.924
CDX4hi	FZD10	0.399192	1.62076e-94	3.25027e-90	0.395	0.168
CDX4hi	GNAS	0.376348	4.9823e-92	9.99151e-88	0.999	0.996
CDX4hi	GTF3A	0.453819	6.07569e-92	1.21842e-87	0.781	0.604
CDX4hi	TXN	0.359184	6.84834e-90	1.37337e-85	0.996	0.987
CDX4hi	EIF3K	0.412449	2.38811e-89	4.78912e-85	0.998	0.988
CDX4hi	FOXH1	0.457609	4.08844e-89	8.19895e-85	0.5	0.259
CDX4hi	POU5F1	0.360059	5.25529e-89	1.0539e-84	0.823	0.602
CDX4hi	PTCH1	0.561031	7.02907e-87	1.40961e-82	0.566	0.336
CDX4hi	CENPE	0.554141	2.25643e-85	4.52505e-81	0.808	0.631
CDX4hi	HAPLN3	0.328755	1.63331e-84	3.27543e-80	0.276	0.095
CDX4hi	HMGB1	0.310046	2.14252e-83	4.2966e-79	1	0.997
CDX4hi	H2AFZ	0.293982	2.04601e-75	4.10307e-71	1	0.997
CDX4hi	HOXB9	0.532244	1.98238e-74	3.97547e-70	0.58	0.371
CDX4hi	ITM2A	0.344733	1.9476e-73	3.90572e-69	0.3	0.122
CDX4hi	NPY	1.20443	2.15133e-73	4.31427e-69	0.426	0.239
CDX4hi	SKAP2	0.361619	2.57204e-72	5.15797e-68	0.39	0.191
CDX4hi	SNRPN	0.351676	6.22992e-72	1.24935e-67	0.885	0.786
CDX4hi	HMGN2	0.289265	1.83775e-70	3.68542e-66	1	0.991
CDX4hi	PYCARD	0.447265	2.28411e-70	4.58056e-66	0.38	0.188
CDX4hi	SHISAL2B	0.286347	3.18693e-69	6.39107e-65	0.292	0.119
CDX4hi	RANBP1	0.3028	8.31408e-69	1.66731e-64	0.99	0.964
CDX4hi	NUCKS1	0.269388	4.08086e-67	8.18376e-63	0.998	0.997
CDX4hi	HMGB2	0.333797	8.2934e-67	1.66316e-62	0.977	0.888
CDX4hi	NDUFA6	0.4846	2.14434e-66	4.30025e-62	0.989	0.964
CDX4hi	PCNA	0.383954	2.99784e-66	6.01188e-62	0.834	0.689
CDX4hi	CA12	0.291961	1.40926e-63	2.82614e-59	0.254	0.099
CDX4hi	SNAI1	0.395356	1.19774e-62	2.40195e-58	0.401	0.217
CDX4hi	MME	0.342623	3.63282e-62	7.28525e-58	0.332	0.157
CDX4hi	PPP3CA	0.351009	1.0691e-61	2.14397e-57	0.448	0.252
CDX4hi	CD74	0.324546	1.43266e-58	2.87305e-54	0.298	0.137
CDX4hi	HELLS	0.333789	2.04341e-58	4.09786e-54	0.875	0.748
CDX4hi	PKIG	0.364768	2.48477e-58	4.98296e-54	0.609	0.419
CDX4hi	HOXB4	0.264074	5.29106e-58	1.06107e-53	0.292	0.13
CDX4hi	APLNR	0.500496	9.84385e-56	1.97409e-51	0.632	0.465
CDX4hi	FOXF1	0.264062	5.77091e-55	1.1573e-50	0.271	0.119
CDX4hi	CACHD1	0.286194	8.41384e-54	1.68731e-49	0.341	0.173
CDX4hi	SMC2	0.326575	1.64902e-53	3.30695e-49	0.732	0.57
CDX4hi	CKS1B	0.296826	2.17329e-53	4.35831e-49	0.949	0.86
CDX4hi	AL138900.3	0.275053	1.38875e-52	2.78499e-48	0.275	0.124
CDX4hi	PCLAF	0.323755	1.41307e-52	2.83376e-48	0.865	0.737
CDX4hi	TOP2A	0.41187	1.51764e-52	3.04348e-48	0.86	0.737
CDX4hi	KNOP1	0.293785	4.05686e-52	8.13562e-48	0.938	0.86
CDX4hi	KPNB1	0.255834	7.61939e-52	1.52799e-47	0.995	0.99
CDX4hi	PARK7	0.255528	6.3855e-49	1.28055e-44	0.992	0.982
CDX4hi	MYCN	0.275772	6.84496e-49	1.37269e-44	0.342	0.182
CDX4hi	CENPF	0.358731	6.90937e-49	1.38561e-44	0.911	0.795
CDX4hi	GLTP	0.294887	6.89046e-48	1.38181e-43	0.341	0.184
CDX4hi	SNRPB	0.260043	4.80024e-47	9.62641e-43	0.991	0.975
CDX4hi	MCM4	0.30335	7.66966e-47	1.53807e-42	0.611	0.438
CDX4hi	DUT	0.316424	9.54901e-47	1.91496e-42	0.829	0.704
CDX4hi	PHGDH	0.30663	1.41103e-46	2.82969e-42	0.844	0.741
CDX4hi	SRSF7	0.259203	1.67507e-46	3.35918e-42	0.982	0.938
CDX4hi	NOP58	0.276069	3.98383e-46	7.98917e-42	0.896	0.813
CDX4hi	DCTPP1	0.319047	7.26216e-46	1.45635e-41	0.63	0.47
CDX4hi	FKBP4	0.301209	7.40732e-45	1.48546e-40	0.765	0.624
CDX4hi	CENPW	0.296035	2.68801e-44	5.39054e-40	0.796	0.681
CDX4hi	MCM3	0.290764	2.89871e-44	5.81308e-40	0.873	0.79
CDX4hi	PRKDC	0.257728	4.31426e-44	8.65181e-40	0.92	0.863
CDX4hi	CSRP2	0.324738	4.92386e-44	9.87432e-40	0.713	0.59
CDX4hi	PLXNA2	0.294626	5.801e-44	1.16333e-39	0.276	0.139
CDX4hi	TCHP	0.269341	9.97023e-44	1.99943e-39	0.362	0.206
CDX4hi	CITED2	0.314305	1.52481e-43	3.05785e-39	0.603	0.437
CDX4hi	HES6	0.330419	4.02854e-43	8.07883e-39	0.361	0.209
CDX4hi	IPO5	0.272966	5.78609e-42	1.16034e-37	0.873	0.789
CDX4hi	ATP5PD	0.297838	1.34754e-41	2.70236e-37	0.931	0.892
CDX4hi	GNB4	0.266934	4.09169e-41	8.20548e-37	0.425	0.264
CDX4hi	HLA-A	0.289331	6.80334e-41	1.36434e-36	0.764	0.63
CDX4hi	C20orf27	0.286018	4.05687e-40	8.13564e-36	0.612	0.451
CDX4hi	CBX1	0.273973	5.32101e-40	1.06708e-35	0.882	0.811
CDX4hi	NT5DC2	0.266081	1.17337e-39	2.35308e-35	0.818	0.719
CDX4hi	EVX1	0.263144	1.53936e-39	3.08704e-35	0.36	0.213
CDX4hi	RRM1	0.297603	4.64987e-39	9.32485e-35	0.68	0.547
CDX4hi	HOXC6	0.288959	1.73335e-38	3.47607e-34	0.282	0.152
CDX4hi	HOXA7	0.282935	1.4411e-37	2.88997e-33	0.281	0.151
CDX4hi	SLC16A3	0.330785	1.95422e-37	3.919e-33	0.805	0.712
CDX4hi	RPA3	0.262384	1.45381e-36	2.91548e-32	0.788	0.686
CDX4hi	FADS1	0.255246	1.73409e-36	3.47755e-32	0.841	0.743
CDX4hi	HIST1H4C	0.340993	3.88226e-36	7.78549e-32	0.88	0.821
CDX4hi	HSD17B4	0.277618	1.85583e-35	3.72168e-31	0.554	0.412
CDX4hi	IFT57	0.371316	3.37515e-35	6.76854e-31	0.565	0.429
CDX4hi	TMSB15A	0.255571	8.06744e-35	1.61785e-30	0.431	0.284
CDX4hi	PPP1R3B	0.350132	2.8695e-33	5.7545e-29	0.547	0.41
CDX4hi	VAMP8	0.271071	2.70975e-32	5.43413e-28	0.639	0.503
CDX4hi	MLXIP	0.251851	1.04888e-31	2.10342e-27	0.336	0.208
CDX4hi	SERINC3	0.274773	1.40508e-30	2.81774e-26	0.61	0.484
CDX4hi	PTK7	0.260263	1.67528e-30	3.3596e-26	0.68	0.552
CDX4hi	LINC01356	0.522172	2.28664e-30	4.58563e-26	0.409	0.284
CDX4hi	HTATSF1	0.255065	5.797e-30	1.16253e-25	0.67	0.564
CDX4hi	NKD1	0.264396	8.84381e-29	1.77354e-24	0.439	0.304
CDX4hi	CBR1	0.258945	1.81904e-27	3.64791e-23	0.354	0.227
CDX4hi	IVNS1ABP	0.260926	4.22165e-26	8.46609e-22	0.61	0.508
CDX4hi	SNAI2	0.26158	3.78291e-25	7.58626e-21	0.368	0.252
CDX4hi	TERF2IP	0.305228	3.42793e-23	6.87437e-19	0.427	0.324
CDX4hi	MT1X	0.273155	5.57149e-18	1.11731e-13	0.444	0.35
CDX4hi	HOXB6	0.274369	1.14321e-16	2.2926e-12	0.448	0.361
CDX4hi	ID1	0.252543	3.934e-14	7.88924e-10	0.898	0.865
CDX4lo	TMEM88	1.69886	0	0	0.901	0.474
CDX4lo	CYB5A	1.17007	6.50961e-291	1.30544e-286	0.986	0.851
CDX4lo	PITX1	0.994286	1.19968e-242	2.40584e-238	0.854	0.432
CDX4lo	HOXA13	0.6531	8.85343e-237	1.77547e-232	0.518	0.12
CDX4lo	FABP5	1.02635	6.05738e-230	1.21475e-225	1	0.975
CDX4lo	PRRX1	0.831838	1.21187e-226	2.43029e-222	0.625	0.191
CDX4lo	HOXA10	0.729646	6.41988e-218	1.28744e-213	0.568	0.162
CDX4lo	HSP90AB1	0.427076	2.97739e-207	5.97086e-203	1	1
CDX4lo	ZEB2	0.765163	2.7263e-195	5.46733e-191	0.677	0.261
CDX4lo	PMP22	1.14717	3.82513e-186	7.67092e-182	0.838	0.517
CDX4lo	RPL14	0.378609	2.03736e-171	4.08573e-167	1	1
CDX4lo	EFNB2	0.593643	4.90614e-168	9.83878e-164	0.554	0.19
CDX4lo	ACAT2	0.760493	5.09967e-166	1.02269e-161	0.97	0.881
CDX4lo	HMGB1	0.473472	1.59608e-161	3.20078e-157	1	0.997
CDX4lo	CYB5D1	0.549503	3.31761e-158	6.65314e-154	0.474	0.144
CDX4lo	HSPE1	0.499319	1.72884e-154	3.46702e-150	1	0.997
CDX4lo	NDUFA6	0.622349	2.17007e-153	4.35187e-149	0.995	0.966
CDX4lo	H2AFZ	0.477875	2.16129e-152	4.33426e-148	1	0.997
CDX4lo	PRPH	0.50128	1.63517e-151	3.27916e-147	0.383	0.096
CDX4lo	TMEM97	0.726752	5.2106e-151	1.04493e-146	0.931	0.797
CDX4lo	HSP90AA1	0.405505	3.23822e-150	6.49392e-146	1	1
CDX4lo	HGF	0.472511	4.4678e-148	8.95973e-144	0.33	0.071
CDX4lo	NPM1	0.348543	1.49799e-146	3.00406e-142	1	1
CDX4lo	BAMBI	0.629719	5.27563e-145	1.05797e-140	0.987	0.894
CDX4lo	BMP4	0.699144	6.90722e-145	1.38517e-140	0.854	0.548
CDX4lo	GLRX	0.688121	2.91245e-144	5.84063e-140	0.685	0.331
CDX4lo	EIF5A	0.486117	4.2446e-143	8.51211e-139	0.999	0.99
CDX4lo	PA2G4	0.527208	2.30795e-141	4.62836e-137	0.998	0.974
CDX4lo	RANBP1	0.516983	3.12837e-139	6.27364e-135	0.997	0.965
CDX4lo	TERF1	0.775543	9.42188e-139	1.88946e-134	0.883	0.707
CDX4lo	ISM1	0.358064	2.07298e-138	4.15716e-134	0.301	0.061
CDX4lo	SLC39A2	0.378527	4.2769e-138	8.5769e-134	0.315	0.068
CDX4lo	SNRPE	0.425819	9.22095e-138	1.84917e-133	1	0.997
CDX4lo	SNRPD1	0.456006	1.52875e-137	3.06575e-133	1	0.992
CDX4lo	CYCS	0.5723	8.20481e-136	1.64539e-131	0.984	0.935
CDX4lo	RPS26	0.39045	1.43734e-135	2.88244e-131	1	1
CDX4lo	CRB2	0.517561	1.51978e-133	3.04777e-129	0.568	0.225
CDX4lo	RGS2	0.676495	4.22388e-133	8.47057e-129	0.6	0.26
CDX4lo	HSPD1	0.425979	4.0852e-132	8.19247e-128	1	0.998
CDX4lo	MLLT3	0.571164	2.04869e-127	4.10844e-123	0.662	0.319
CDX4lo	LIX1	0.618146	5.87444e-126	1.17806e-121	0.69	0.33
CDX4lo	ANGPT2	0.524143	5.94027e-126	1.19126e-121	0.426	0.136
CDX4lo	HOXA9	0.439994	1.46215e-121	2.93219e-117	0.498	0.182
CDX4lo	PITX2	0.591717	3.13821e-121	6.29336e-117	0.685	0.335
CDX4lo	OAF	0.627768	1.73664e-120	3.48265e-116	0.663	0.329
CDX4lo	TUBA1B	0.341749	2.06299e-117	4.13712e-113	1	0.999
CDX4lo	TBX4	0.296476	5.68631e-117	1.14033e-112	0.253	0.05
CDX4lo	RPS13	0.258391	4.94296e-116	9.91261e-112	1	1
CDX4lo	CENPV	0.587834	7.70403e-116	1.54497e-111	0.863	0.631
CDX4lo	ATF3	0.423597	1.11548e-115	2.23698e-111	0.375	0.116
CDX4lo	PTMA	0.367789	9.35132e-115	1.87531e-110	1	1
CDX4lo	EBPL	0.610154	1.85202e-114	3.71403e-110	0.827	0.598
CDX4lo	RPS5	0.28939	2.42824e-112	4.86959e-108	1	1
CDX4lo	PLOD2	0.58646	7.24233e-111	1.45238e-106	0.694	0.386
CDX4lo	HMGN2	0.412651	9.61205e-110	1.9276e-105	0.999	0.992
CDX4lo	NPW	0.44432	5.77781e-109	1.15868e-104	0.415	0.147
CDX4lo	AC103702.2	0.429172	1.59609e-108	3.20081e-104	0.442	0.163
CDX4lo	ALCAM	0.56264	1.2038e-107	2.4141e-103	0.725	0.399
CDX4lo	RAN	0.352237	8.06514e-107	1.61738e-102	1	1
CDX4lo	NME1	0.439265	1.75869e-106	3.52687e-102	0.991	0.965
CDX4lo	RGS5	0.505544	2.46881e-106	4.95095e-102	0.955	0.732
CDX4lo	ANP32B	0.398835	4.33696e-105	8.69734e-101	1	0.987
CDX4lo	RPL6	0.251375	9.70827e-105	1.9469e-100	1	1
CDX4lo	RPRM	0.521825	4.51692e-104	9.05824e-100	0.492	0.207
CDX4lo	TPM2	0.498473	5.52974e-104	1.10893e-99	0.941	0.808
CDX4lo	HS3ST1	0.507868	3.76732e-103	7.55499e-99	0.43	0.162
CDX4lo	ROR1	0.493266	1.74864e-102	3.50673e-98	0.542	0.244
CDX4lo	PDCD5	0.457265	9.13749e-102	1.83243e-97	0.97	0.905
CDX4lo	HOXA11	0.281879	1.56577e-100	3.13999e-96	0.253	0.059
CDX4lo	YBX1	0.35754	4.58876e-100	9.20229e-96	1	0.999
CDX4lo	TBX2	0.317712	5.17034e-99	1.03686e-94	0.267	0.067
CDX4lo	C5orf66-AS1	0.30238	4.01863e-98	8.05897e-94	0.28	0.074
CDX4lo	BTF3	0.331868	1.34501e-93	2.69727e-89	1	0.999
CDX4lo	PSMA7	0.326761	7.66334e-93	1.53681e-88	1	0.999
CDX4lo	RRM2	0.530898	7.51762e-92	1.50758e-87	0.794	0.565
CDX4lo	HEY1	0.508004	8.54581e-92	1.71378e-87	0.508	0.234
CDX4lo	LIPG	0.409425	6.24498e-91	1.25237e-86	0.494	0.212
CDX4lo	C1QBP	0.442739	1.25336e-89	2.5135e-85	0.977	0.919
CDX4lo	SNRPG	0.353525	1.21336e-88	2.43327e-84	0.998	0.995
CDX4lo	HAND2	0.37142	1.73871e-88	3.4868e-84	0.43	0.168
CDX4lo	ARPC2	0.417816	1.82917e-88	3.66821e-84	0.99	0.954
CDX4lo	CCT2	0.387543	5.92933e-86	1.18907e-81	0.99	0.96
CDX4lo	C9orf3	0.364821	5.43526e-85	1.08999e-80	0.344	0.124
CDX4lo	EIF4A1	0.37822	5.48724e-85	1.10041e-80	0.989	0.957
CDX4lo	RHOBTB3	0.477803	1.59806e-84	3.20475e-80	0.901	0.7
CDX4lo	NCL	0.401744	5.29473e-84	1.06181e-79	1	0.997
CDX4lo	LANCL1	0.361249	8.75374e-83	1.75547e-78	0.444	0.191
CDX4lo	HSPA8	0.377178	3.50286e-82	7.02464e-78	1	0.998
CDX4lo	LDHA	0.38975	2.68264e-78	5.37977e-74	1	0.99
CDX4lo	B2M	0.413058	1.59801e-77	3.20465e-73	0.939	0.813
CDX4lo	CHCHD2	0.445109	1.91428e-77	3.8389e-73	0.956	0.924
CDX4lo	UNC5B	0.415978	9.02574e-77	1.81002e-72	0.641	0.36
CDX4lo	SNRPF	0.299972	4.28603e-76	8.59521e-72	1	0.999
CDX4lo	PLIN2	0.443063	1.73509e-75	3.47955e-71	0.848	0.657
CDX4lo	UBE2S	0.449702	5.34041e-75	1.07096e-70	0.854	0.671
CDX4lo	EIF3J	0.392087	5.97909e-74	1.19905e-69	0.959	0.893
CDX4lo	POMP	0.332698	2.81885e-73	5.65291e-69	0.999	0.996
CDX4lo	PGF	0.354849	4.24152e-72	8.50595e-68	0.461	0.215
CDX4lo	FOSL2	0.331454	4.61601e-72	9.25694e-68	0.387	0.162
CDX4lo	SNRPB	0.338813	2.52344e-71	5.06051e-67	0.995	0.976
CDX4lo	DNAJA1	0.366543	3.98997e-71	8.00148e-67	0.978	0.933
CDX4lo	SLIRP	0.296367	1.83764e-70	3.68521e-66	1	0.999
CDX4lo	PFDN2	0.382367	5.49982e-69	1.10293e-64	0.959	0.887
CDX4lo	ADGRA2	0.255642	9.92041e-69	1.98944e-64	0.285	0.098
CDX4lo	CBX3	0.306951	4.42428e-68	8.87245e-64	0.998	0.995
CDX4lo	PRMT1	0.368302	8.378e-68	1.68012e-63	0.975	0.931
CDX4lo	ISL1	0.342639	1.10557e-67	2.21711e-63	0.516	0.256
CDX4lo	LPGAT1	0.318754	1.46991e-67	2.94775e-63	0.448	0.213
CDX4lo	APCDD1	0.396974	1.48939e-67	2.98683e-63	0.529	0.278
CDX4lo	AMIGO2	0.326873	6.22123e-66	1.24761e-61	0.418	0.193
CDX4lo	ODC1	0.384757	8.59555e-66	1.72375e-61	0.922	0.787
CDX4lo	CCT6A	0.326403	6.69848e-65	1.34331e-60	0.991	0.979
CDX4lo	HOXB9	0.337237	6.92434e-65	1.38861e-60	0.663	0.376
CDX4lo	POLR3K	0.408565	9.14708e-65	1.83435e-60	0.698	0.458
CDX4lo	SMAD9	0.328006	7.189e-64	1.44168e-59	0.399	0.184
CDX4lo	EBNA1BP2	0.431234	3.96955e-63	7.96053e-59	0.808	0.656
CDX4lo	TWIST1	0.364766	6.78385e-63	1.36043e-58	0.319	0.127
CDX4lo	HMGB2	0.411409	7.39078e-63	1.48215e-58	0.975	0.898
CDX4lo	COX7A2	0.287061	1.51426e-62	3.03669e-58	1	0.997
CDX4lo	UACA	0.507566	4.66205e-62	9.34927e-58	0.64	0.421
CDX4lo	DDX18	0.349526	8.38006e-62	1.68054e-57	0.96	0.91
CDX4lo	SEPT11	0.369183	8.5276e-62	1.71013e-57	0.934	0.846
CDX4lo	FADS1	0.382938	1.07797e-60	2.16175e-56	0.883	0.744
CDX4lo	HOXA7	0.275008	3.70973e-60	7.43949e-56	0.354	0.15
CDX4lo	GATA6	0.333133	4.51974e-60	9.06388e-56	0.504	0.266
CDX4lo	CMSS1	0.399922	6.12324e-60	1.22795e-55	0.772	0.578
CDX4lo	LEF1	0.353295	8.73332e-60	1.75138e-55	0.652	0.4
CDX4lo	DAB2	0.323245	1.58279e-59	3.17413e-55	0.488	0.25
CDX4lo	KDM6B	0.337654	2.51255e-59	5.03866e-55	0.51	0.28
CDX4lo	ANP32E	0.383537	2.63569e-59	5.28562e-55	0.915	0.815
CDX4lo	TMEM98	0.3776	3.42587e-59	6.87024e-55	0.832	0.666
CDX4lo	ZNF516	0.288506	4.83837e-58	9.70286e-54	0.443	0.222
CDX4lo	CHCHD10	0.369465	6.96703e-58	1.39717e-53	0.903	0.777
CDX4lo	ADAMTS1	0.35712	3.45432e-57	6.9273e-53	0.486	0.26
CDX4lo	MAP1B	0.354315	2.60738e-55	5.22883e-51	0.977	0.916
CDX4lo	ZNF503	0.354163	1.79097e-54	3.59161e-50	0.632	0.388
CDX4lo	NID2	0.291281	2.88452e-54	5.78462e-50	0.431	0.218
CDX4lo	SRSF3	0.25667	7.73803e-54	1.55178e-49	0.999	0.994
CDX4lo	UBE2T	0.350708	8.46127e-54	1.69682e-49	0.626	0.399
CDX4lo	CHD3	0.342106	1.06882e-53	2.14342e-49	0.527	0.309
CDX4lo	MAD2L1	0.369266	1.87337e-53	3.75686e-49	0.714	0.509
CDX4lo	SRSF7	0.306149	2.28009e-53	4.57249e-49	0.981	0.943
CDX4lo	LYAR	0.370781	1.5896e-52	3.18778e-48	0.645	0.434
CDX4lo	CKS1B	0.33232	3.02948e-52	6.07533e-48	0.957	0.868
CDX4lo	DDX21	0.359953	5.08305e-52	1.01935e-47	0.967	0.936
CDX4lo	NASP	0.257001	1.73393e-51	3.47723e-47	1	0.99
CDX4lo	RSL1D1	0.33742	4.22674e-51	8.4763e-47	0.941	0.88
CDX4lo	ERBB4	0.302581	5.31839e-51	1.06655e-46	0.268	0.108
CDX4lo	CDH11	0.322669	1.44557e-50	2.89894e-46	0.773	0.53
CDX4lo	GMNN	0.368814	2.03529e-50	4.08158e-46	0.788	0.623
CDX4lo	FLT1	0.34	2.10471e-50	4.22078e-46	0.552	0.327
CDX4lo	PLEKHO1	0.295256	2.40403e-50	4.82104e-46	0.554	0.328
CDX4lo	CCT5	0.284828	4.17417e-50	8.37087e-46	0.985	0.963
CDX4lo	PRSS23	0.315344	1.1762e-49	2.35875e-45	0.693	0.456
CDX4lo	RBM8A	0.255101	6.31643e-49	1.2667e-44	0.998	0.991
CDX4lo	PCDH17	0.292996	7.28298e-49	1.46053e-44	0.42	0.217
CDX4lo	CCT3	0.284742	1.71879e-48	3.44686e-44	0.979	0.952
CDX4lo	RBFA	0.291218	2.48588e-48	4.98518e-44	0.497	0.283
CDX4lo	HDDC2	0.34302	5.99843e-48	1.20292e-43	0.824	0.676
CDX4lo	FGF19	0.620825	9.76276e-48	1.95782e-43	0.417	0.235
CDX4lo	EIF4EBP1	0.336277	3.39833e-47	6.81502e-43	0.774	0.599
CDX4lo	CLSPN	0.364703	5.87034e-47	1.17724e-42	0.794	0.625
CDX4lo	MLLT11	0.328115	6.12194e-47	1.22769e-42	0.768	0.579
CDX4lo	GPATCH4	0.359689	6.80465e-47	1.3646e-42	0.74	0.557
CDX4lo	JPT1	0.285053	1.14439e-46	2.29496e-42	0.99	0.961
CDX4lo	RABGGTB	0.328747	1.45524e-46	2.91834e-42	0.633	0.43
CDX4lo	S100A11	0.270514	1.71821e-46	3.44569e-42	1	0.984
CDX4lo	IDI1	0.36424	2.14412e-46	4.29981e-42	0.762	0.597
CDX4lo	PBK	0.253297	3.68354e-46	7.38697e-42	0.354	0.175
CDX4lo	STIM2	0.256567	3.89146e-46	7.80393e-42	0.394	0.202
CDX4lo	CDK1	0.398129	4.3032e-46	8.62963e-42	0.629	0.432
CDX4lo	BAZ1A	0.340227	5.00308e-46	1.00332e-41	0.597	0.398
CDX4lo	SSB	0.264816	5.92191e-46	1.18758e-41	0.99	0.965
CDX4lo	NAV2	0.370971	8.57892e-46	1.72042e-41	0.619	0.425
CDX4lo	PBDC1	0.355441	2.19941e-45	4.41069e-41	0.776	0.626
CDX4lo	FDPS	0.310564	2.42677e-45	4.86665e-41	0.976	0.94
CDX4lo	TUBB4B	0.295529	2.72798e-45	5.47069e-41	0.98	0.957
CDX4lo	LIMD2	0.311335	2.74356e-45	5.50194e-41	0.64	0.422
CDX4lo	SNU13	0.280775	9.82265e-45	1.96983e-40	0.982	0.956
CDX4lo	MRPL40	0.307503	1.589e-44	3.18659e-40	0.667	0.461
CDX4lo	NDUFAF2	0.316423	2.32316e-44	4.65886e-40	0.697	0.502
CDX4lo	TMA16	0.332879	2.59588e-44	5.20577e-40	0.768	0.615
CDX4lo	SUPT16H	0.277977	2.78109e-44	5.5772e-40	0.969	0.929
CDX4lo	SKA2	0.325395	7.45946e-44	1.49592e-39	0.794	0.645
CDX4lo	TYMS	0.346295	1.48138e-43	2.97077e-39	0.775	0.624
CDX4lo	NME4	0.298735	1.72161e-43	3.45251e-39	0.91	0.807
CDX4lo	FEN1	0.306976	2.66296e-43	5.34029e-39	0.734	0.542
CDX4lo	SRM	0.333842	2.9566e-43	5.92917e-39	0.794	0.653
CDX4lo	SACS	0.266486	3.05011e-43	6.11669e-39	0.428	0.236
CDX4lo	CENPM	0.277452	4.71459e-43	9.45463e-39	0.5	0.302
CDX4lo	TIMM13	0.261461	1.1732e-42	2.35273e-38	0.988	0.977
CDX4lo	PAICS	0.271234	1.41858e-42	2.84483e-38	0.955	0.908
CDX4lo	CKS2	0.379427	1.85446e-42	3.71893e-38	0.87	0.796
CDX4lo	UCK2	0.25515	3.09335e-42	6.2034e-38	0.454	0.26
CDX4lo	AAMDC	0.398354	7.18766e-42	1.44141e-37	0.49	0.307
CDX4lo	COPS3	0.298128	7.2323e-42	1.45037e-37	0.626	0.429
CDX4lo	BRIX1	0.315954	1.55584e-41	3.12008e-37	0.71	0.519
CDX4lo	HAND1	0.336651	2.05617e-41	4.12344e-37	0.912	0.783
CDX4lo	HNRNPAB	0.269631	2.97231e-41	5.96068e-37	0.963	0.92
CDX4lo	BOP1	0.281564	5.6066e-41	1.12435e-36	0.52	0.326
CDX4lo	GREB1	0.25147	6.25563e-41	1.2545e-36	0.432	0.244
CDX4lo	CDK6	0.330574	9.30816e-41	1.86666e-36	0.562	0.365
CDX4lo	SSRP1	0.278636	1.2663e-40	2.53945e-36	0.918	0.848
CDX4lo	PSMA4	0.259555	1.75427e-40	3.518e-36	0.983	0.966
CDX4lo	RNASEH2B	0.252351	3.99019e-40	8.00192e-36	0.542	0.339
CDX4lo	NSA2	0.281744	5.19657e-40	1.04212e-35	0.916	0.854
CDX4lo	TBX3	0.313663	1.70055e-39	3.41028e-35	0.936	0.823
CDX4lo	BIRC5	0.310133	1.88137e-39	3.77291e-35	0.796	0.638
CDX4lo	GTF2A2	0.313721	2.49885e-39	5.0112e-35	0.811	0.69
CDX4lo	CDK4	0.278186	2.72891e-39	5.47256e-35	0.931	0.854
CDX4lo	NRP2	0.263003	3.23354e-39	6.48454e-35	0.559	0.353
CDX4lo	GRPEL1	0.298641	5.65702e-39	1.13446e-34	0.572	0.381
CDX4lo	UTP14A	0.261911	8.41598e-39	1.68774e-34	0.477	0.29
CDX4lo	ITGAV	0.272111	1.02179e-38	2.0491e-34	0.507	0.314
CDX4lo	CHORDC1	0.327172	2.4302e-38	4.87353e-34	0.629	0.459
CDX4lo	ORC6	0.305816	2.863e-38	5.74146e-34	0.718	0.533
CDX4lo	H2AFX	0.321228	3.26276e-38	6.54313e-34	0.707	0.542
CDX4lo	DTYMK	0.293392	4.11489e-38	8.252e-34	0.784	0.622
CDX4lo	AKAP12	0.295718	7.18749e-38	1.44138e-33	0.749	0.582
CDX4lo	TFRC	0.250069	9.12296e-38	1.82952e-33	0.446	0.262
CDX4lo	NOP56	0.276008	1.03505e-37	2.07569e-33	0.941	0.878
CDX4lo	CCT7	0.260863	1.98421e-37	3.97913e-33	0.955	0.908
CDX4lo	TOMM40	0.29604	4.08715e-37	8.19637e-33	0.815	0.704
CDX4lo	RPL22L1	0.352962	4.26191e-37	8.54683e-33	0.866	0.797
CDX4lo	MED31	0.257222	5.20166e-37	1.04314e-32	0.449	0.27
CDX4lo	FKBP4	0.323324	6.061e-37	1.21547e-32	0.765	0.64
CDX4lo	PIMREG	0.266456	6.06158e-37	1.21559e-32	0.479	0.294
CDX4lo	RRP15	0.311792	7.87729e-37	1.57971e-32	0.704	0.543
CDX4lo	PCLAF	0.287516	1.21232e-36	2.43119e-32	0.871	0.75
CDX4lo	MRPL48	0.262966	1.64624e-36	3.30137e-32	0.561	0.37
CDX4lo	NDUFAF4	0.275846	2.04495e-36	4.10094e-32	0.57	0.383
CDX4lo	NAA38	0.297212	5.17779e-36	1.03835e-31	0.791	0.66
CDX4lo	DUSP6	0.357183	1.58727e-35	3.18312e-31	0.626	0.456
CDX4lo	ZC3H15	0.271221	1.76133e-35	3.53216e-31	0.935	0.872
CDX4lo	CKAP2	0.302482	1.86098e-35	3.73201e-31	0.595	0.406
CDX4lo	SNRNP27	0.272246	1.93607e-35	3.8826e-31	0.647	0.466
CDX4lo	INSIG1	0.264245	3.0643e-35	6.14514e-31	0.544	0.357
CDX4lo	IFT57	0.389459	3.26854e-35	6.55473e-31	0.617	0.433
CDX4lo	IGF2BP1	0.275451	5.63094e-35	1.12923e-30	0.914	0.842
CDX4lo	PUM3	0.3206	5.65443e-35	1.13394e-30	0.784	0.678
CDX4lo	FDFT1	0.297028	5.86084e-35	1.17533e-30	0.915	0.866
CDX4lo	CCDC34	0.300086	6.63014e-35	1.32961e-30	0.728	0.566
CDX4lo	SOX11	0.321786	8.04674e-35	1.61369e-30	0.601	0.419
CDX4lo	ADRM1	0.283065	1.04394e-34	2.09351e-30	0.869	0.786
CDX4lo	GADD45G	0.270996	1.28647e-34	2.57989e-30	0.491	0.304
CDX4lo	EXOSC4	0.277641	1.36668e-34	2.74075e-30	0.599	0.416
CDX4lo	NSDHL	0.265321	1.6258e-34	3.26038e-30	0.528	0.347
CDX4lo	NOP16	0.296814	2.19461e-34	4.40107e-30	0.641	0.462
CDX4lo	NAE1	0.28375	2.52386e-34	5.06135e-30	0.762	0.606
CDX4lo	DDX1	0.267482	3.18672e-34	6.39065e-30	0.911	0.855
CDX4lo	MTHFD2	0.268628	4.10857e-34	8.23932e-30	0.652	0.472
CDX4lo	DBF4	0.261212	4.72197e-34	9.46944e-30	0.586	0.399
CDX4lo	VBP1	0.272377	8.84888e-34	1.77455e-29	0.699	0.526
CDX4lo	TOP1	0.275558	1.30052e-33	2.60805e-29	0.932	0.89
CDX4lo	EXOSC8	0.28694	1.68352e-33	3.37613e-29	0.722	0.564
CDX4lo	PSMC1	0.258594	2.42379e-33	4.86066e-29	0.928	0.886
CDX4lo	CNN3	0.273365	5.57924e-33	1.11886e-28	0.857	0.77
CDX4lo	EPB41L2	0.259369	7.73207e-33	1.55059e-28	0.752	0.608
CDX4lo	NIFK	0.27822	1.42087e-32	2.84942e-28	0.759	0.621
CDX4lo	MRTO4	0.277371	1.84103e-32	3.692e-28	0.597	0.427
CDX4lo	ARHGDIA	0.259757	3.74484e-32	7.5099e-28	0.831	0.71
CDX4lo	HAUS1	0.273047	3.86086e-32	7.74256e-28	0.662	0.493
CDX4lo	TIMM17A	0.273184	4.73196e-32	9.48947e-28	0.729	0.583
CDX4lo	EIF5	0.251092	5.10111e-32	1.02298e-27	0.947	0.921
CDX4lo	HES1	0.412803	5.17652e-32	1.0381e-27	0.683	0.551
CDX4lo	CHEK1	0.25455	9.18197e-32	1.84135e-27	0.586	0.407
CDX4lo	CACYBP	0.267009	1.13779e-31	2.28173e-27	0.903	0.842
CDX4lo	LSM2	0.253618	1.76503e-31	3.53959e-27	0.862	0.774
CDX4lo	MAGOH	0.253541	2.00526e-31	4.02134e-27	0.88	0.784
CDX4lo	IFITM2	0.281656	6.00194e-31	1.20363e-26	0.723	0.57
CDX4lo	MTDH	0.250421	1.32155e-30	2.65023e-26	0.912	0.832
CDX4lo	MCM7	0.267062	2.63182e-30	5.27785e-26	0.793	0.654
CDX4lo	MPHOSPH6	0.251567	1.00603e-29	2.01749e-25	0.592	0.426
CDX4lo	CCDC59	0.255909	1.73604e-29	3.48146e-25	0.657	0.492
CDX4lo	EIF2S1	0.258514	5.92065e-29	1.18733e-24	0.669	0.511
CDX4lo	CCDC58	0.261286	8.82728e-29	1.77022e-24	0.679	0.53
CDX4lo	RAP1B	0.282628	1.63937e-28	3.28758e-24	0.669	0.525
CDX4lo	TMSB15A	0.250891	1.75274e-28	3.51495e-24	0.458	0.294
CDX4lo	TRMT10C	0.263276	1.79516e-28	3.60002e-24	0.679	0.522
CDX4lo	GTPBP4	0.255554	2.38071e-28	4.77427e-24	0.757	0.63
CDX4lo	ERG28	0.289349	1.83324e-27	3.67638e-23	0.773	0.679
CDX4lo	SNRPA1	0.263732	3.15998e-27	6.33702e-23	0.772	0.656
CDX4lo	EMG1	0.250243	7.50489e-27	1.50503e-22	0.643	0.491
CDX4lo	AURKA	0.285566	3.77432e-26	7.56901e-22	0.52	0.364
CDX4lo	BUB3	0.250629	5.72362e-26	1.14782e-21	0.706	0.575
CDX4lo	MVD	0.255808	7.93254e-26	1.59079e-21	0.597	0.446
CDX4lo	CCNB1	0.257003	1.10341e-20	2.21278e-16	0.743	0.648
CDX4lo	HMGCS1	0.260319	5.99334e-19	1.2019e-14	0.791	0.753
CDX4lo	HIST1H4C	0.325971	1.08706e-14	2.17999e-10	0.839	0.838
